# Supplementary material for: Profiling of different pancreatic cancer cells used as models for metastatic behaviour shows large variation in their N-glycosylation
Source: Sci Rep. 2017 Nov 30;7:16623. doi: 10.1038/s41598-017-16811-6 (PMC5709460; doi:10.1038/s41598-017-16811-6)
Supplement: Supplementary file 1 — Supplemental Tables S1-S8 [file 41598_2017_16811_MOESM1_ESM.xls]

## Sheet: S1-Composition+AVG+MSMS
Supplemental Table S1: Composition list and MS/MS information as well as relative abundance of glycan compositions. Average relative abundances (AVG, in %) were calculated from eight biological replicates. Compositional annotation as well as MS/MS peak annotation was performed in GlycoWorkbench 2.1 stable build 146 (http://www.eurocarbdb.org/) using the Glyco-Peakfinder tool (http://www.eurocarbd…
Composition	m/z [M+Na]+	PaTu-S	PaTu-T	PDAC1	PDAC2	hTERT-HPNE	MS/MS	Cell line material used for MS/MS analysis	Structural information
		AVG	AVG	AVG	AVG	AVG
H3N2F1	1079.37	0.552841	0.578746	0.341246	0.380448	0.236678	347.018: Y-Hex2-B,Z-Hex2-C; 365.198: Y-Hex2-C; 429.018: YZ-HexNAc2,ZY-HexNAc2; 447.065: YY-HexNAc2; 509.088: Hex3-B; 550.124: Y-Hex2HexNAc1-B,Z-Hex2HexNAc1-C; 593.119: Y-HexNAc2dHex1; 712.197: Hex3HexNAc1-B; 730.193: Hex3HexNAc1-C; 734.953: ZZ-Hex2HexNAc2; 753.046: YZ-Hex2HexNAc2,ZY-Hex2HexNAc2; 771.871: YY-Hex2HexNAc2; 898.934: Z-Hex2HexNAc2dHex1; 915.737: Z-Hex3HexNAc2; 933.465: Y-Hex3HexNAc2; …	PaTu-S	core fucose
H4N2	1095.37	0.165635	0.133232	0.0830638	0.109441	0.129826	608.89: YY-Hex1HexNAc2; 914.98: Z-Hex3HexNAc2,Z-Hex3HexNAc2; 1095.38: Hex4HexNAc2
H5N2	1257.42	3.75547	2.10085	0.846843	2.47164	2.92829	346.953: Y-Hex2-B,Z-Hex2-C,Y-Hex2-B,Z-Hex2-C; 365.177: Y-Hex2-C,Y-Hex2-C; 446.984: Y-HexNAc2; 509.025: Hex3-B; 527.037: Hex3-C; 550.037: Y-Hex2HexNAc1-B,Z-Hex2HexNAc1-C; 568.015: Y-Hex2HexNAc1-C; 591.047: YZ-Hex1HexNAc2; 653.094: Z-Hex4-B,Z-Hex4-B; 671.086: Y-Hex4-B,Y-Hex4-B,Z-Hex4-C,Z-Hex4-C; 689.058: Y-Hex4-C,Y-Hex4-C; 753.049: Z-Hex2HexNAc2; 771.121: Y-Hex2HexNAc2; 833.198: Hex5-B; 851.258: He…	PaTu-S	high-mannose
H3N3F1	1282.45	0.278916	0.275632	0.120369	0.115581	0.10875
H4N3	1298.45	0.0728557	0.101658	0.0469802	0.0792437	0.08858	346.788: Y-Hex2-B,Z-Hex2-C; 364.936: Y-Hex2-C; 387.785: Hex1HexNAc1-B,Y-Hex1HexNAc1-B,Z-Hex1HexNAc1-C; 446.795: Y-HexNAc2; 508.779: Y-Hex3-B,Z-Hex3-C; 526.734: Y-Hex3-C; 549.793: Y-Hex2HexNAc1-B,Z-Hex2HexNAc1-C,Hex2HexNAc1-B; 567.803: Y-Hex2HexNAc1-C,Hex2HexNAc1-C; 609.784: YY-Hex1HexNAc2; 711.846: Y-Hex3HexNAc1-B,Y-Hex3HexNAc1-B,Y-Hex3HexNAc1-B,Z-Hex3HexNAc1-C,Z-Hex3HexNAc1-C,Z-Hex3HexNAc1-C; 72…	hTERT-HPNE
H3N4	1339.48	0.141692	0.178851	0.0768553	0.0993612	0.0277012
H5N2F1	1403.48	0.360715	0.208948	0.237233	0.218321	0.114169
H6N2	1419.48	11.4115	10.3979	9.56327	10.6442	6.1287	244.003: Y-HexNAc1-C,Y-HexNAc1; 346.963: Y-Hex2-B,Hex2-B,Z-Hex2-C; 365.162: Y-Hex2-C,Hex2-C; 428.997: Z-HexNAc2; 446.975: Y-HexNAc2; 509.016: Y-Hex3-B,Z-Hex3-C,Hex3-B; 527.005: Y-Hex3-C,Hex3-C; 591.053: YZ-Hex1HexNAc2; 609.004: YY-Hex1HexNAc2; 653.014: Z-Hex4-B; 671.028: Y-Hex4-B,Z-Hex4-C; 689.055: Y-Hex4-C; 712.054: Y-Hex3HexNAc1-B,Z-Hex3HexNAc1-C; 753.03: ZY-Hex2HexNAc2,YZ-Hex2HexNAc2; 771.07: …	PaTu-S	high-mannose
H4N3F1	1444.51	0.26136	0.218306	0.240137	0.244073	0.3244	365.262: Y-Hex2-C; 388.134: Hex1HexNAc1-B,Y-Hex1HexNAc1-B,Z-Hex1HexNAc1-C; 406.112: Hex1HexNAc1-C,Y-Hex1HexNAc1-C; 429.137: YZ-HexNAc2,ZY-HexNAc2; 447.177: YY-HexNAc2; 509.138: Y-Hex3-B,Z-Hex3-C; 550.098: Y-Hex2HexNAc1-B,Z-Hex2HexNAc1-C,Hex2HexNAc1-B; 712.158: Y-Hex3HexNAc1-B,Y-Hex3HexNAc1-B,Y-Hex3HexNAc1-B,Z-Hex3HexNAc1-C,Z-Hex3HexNAc1-C,Z-Hex3HexNAc1-C; 730.127: Y-Hex3HexNAc1-C,Y-Hex3HexNAc1-C,…	PaTu-S	core fucose
H5N3	1460.5	0.171046	0.1344	0.100999	0.165247	0.171061	388.082: Hex1HexNAc1-B,Y-Hex1HexNAc1-B,Z-Hex1HexNAc1-C; 447.131: Y-HexNAc2; 509.098: Y-Hex3-B,Z-Hex3-C; 527.026: Y-Hex3-C; 550.121: Hex2HexNAc1-B; 591.258: YZ-Hex1HexNAc2; 671.163: Y-Hex4-B,Z-Hex4-C; 712.137: Y-Hex3HexNAc1-B,Y-Hex3HexNAc1-B,Z-Hex3HexNAc1-C,Z-Hex3HexNAc1-C; 730.124: Y-Hex3HexNAc1-C,Y-Hex3HexNAc1-C; 771.133: YY-Hex2HexNAc2,YY-Hex2HexNAc2; 874.19: Y-Hex4HexNAc1-B,Y-Hex4HexNAc1-B,Y-H…	PaTu-S	hybrid
H3N4F1	1485.53	0.922405	0.704354	0.318097	0.202963	0.0833394	388.202: Hex1HexNAc1-B; 550.33: Y-Hex2HexNAc1-B,Z-Hex2HexNAc1-C; 712.337: Y-Hex3HexNAc1-B,Z-Hex3HexNAc1-C; 753.359: Y-Hex2HexNAc2-B,Z-Hex2HexNAc2-C; 915.475: Y-Hex3HexNAc2-B,Hex3HexNAc2-B,Z-Hex3HexNAc2-C; 933.469: Y-Hex3HexNAc2-C,Hex3HexNAc2-C; 1118.595: Hex3HexNAc3-B,YZ-Hex3HexNAc3,ZY-Hex3HexNAc3; 1282.779: Y-Hex3HexNAc3dHex1; 1320.854: Z-Hex3HexNAc4; 1339.758: Y-Hex3HexNAc4; 1485.8: Hex3HexNAc4…	PaTu-S	core fucose
H4N4	1501.53	0.131466	0.150751	0.110358	0.141949	0.0915601
H3N5	1542.56	0.184495	0.128603	0.0973689	0.0912141	0.0293915
H7N2	1581.53	8.90816	13.5177	13.063	9.15828	8.93092	346.832: Y-Hex2-B,Hex2-B,Z-Hex2-C; 365.11: Y-Hex2-C,Hex2-C; 446.914: Y-HexNAc2; 508.971: Y-Hex3-B,Z-Hex3-C,Y-Hex3-B,Y-Hex3-B,Z-Hex3-C,Z-Hex3-C; 671.017: Hex4-B; 688.99: Hex4-C; 712.03: Y-Hex3HexNAc1-B,Z-Hex3HexNAc1-C; 753.003: ZY-Hex2HexNAc2,YZ-Hex2HexNAc2; 815.06: Z-Hex5-B,Z-Hex5-B; 833.065: Y-Hex5-B,Y-Hex5-B,Z-Hex5-C,Z-Hex5-C; 915.047: YZ-Hex3HexNAc2,ZY-Hex3HexNAc2,Z-Hex3HexNAc2; 933.149: YY-He…	PaTu-S	high-mannose
H5N3F1	1606.56	0.334815	0.267682	0.344668	0.381222	0.283776
H4N3E1	1617.58	0.108177	0.0409655	0.0241051	0.0290183	0.0591278
H6N3	1622.55	0.165154	0.138409	0.179059	0.479003	0.585848	370.02: Z-Hex1HexNAc1-B; 387.782: Hex1HexNAc1-B,Y-Hex1HexNAc1-B,Z-Hex1HexNAc1-C; 446.691: Y-HexNAc2; 508.782: Hex3-B; 549.822: Hex2HexNAc1-B; 567.905: Hex2HexNAc1-C; 670.788: Y-Hex4-B,Z-Hex4-C; 711.837: Y-Hex3HexNAc1-B,Z-Hex3HexNAc1-C; 729.794: Y-Hex3HexNAc1-C; 832.854: Y-Hex5-B,Z-Hex5-C; 873.87: Y-Hex4HexNAc1-B,Z-Hex4HexNAc1-C; 891.818: Y-Hex4HexNAc1-C; 914.836: Y-Hex3HexNAc2-B,Z-Hex3HexNAc2-C,Y…	hTERT-HPNE	hybrid
H4N4F1	1647.59	0.328052	0.227353	0.15743	0.277198	0.158337
H5N4	1663.58	0.316173	0.485496	0.296494	0.535787	1.0724	341.772: (a2,6)NeuAc1-B; 387.749: Hex1HexNAc1-B,Y-Hex1HexNAc1-B,Y-Hex1HexNAc1-B,Z-Hex1HexNAc1-C,Z-Hex1HexNAc1-C; 446.757: Y-HexNAc2; 549.759: Hex2HexNAc1-B,Y-Hex2HexNAc1-B,Z-Hex2HexNAc1-C; 567.739: Hex2HexNAc1-C,Y-Hex2HexNAc1-C; 693.777: Z-Hex3HexNAc1-B; 706.658: Hex1HexNAc1(a2,6)NeuAc1-B; 711.785: Y-Hex3HexNAc1-B,Z-Hex3HexNAc1-C; 752.857: ZY-Hex2HexNAc2,YZ-Hex2HexNAc2; 771.773: YY-Hex2HexNAc2; 8…	hTERT-HPNE
H3N5F1	1688.61	1.33835	0.695961	0.380901	0.241238	0.153689	226.037: HexNAc1-B,Y-HexNAc1-B,Z-HexNAc1-C,HexNAc1-B,Y-HexNAc1-B,Z-HexNAc1-C,YZ-HexNAc1,ZY-HexNAc1; 388.27: Hex1HexNAc1-B,Y-Hex1HexNAc1-B,Z-Hex1HexNAc1-C; 550.289: Y-Hex2HexNAc1-B,Z-Hex2HexNAc1-C; 712.389: Y-Hex3HexNAc1-B,Z-Hex3HexNAc1-C; 753.374: Y-Hex2HexNAc2-B,Y-Hex2HexNAc2-B,Z-Hex2HexNAc2-C,Z-Hex2HexNAc2-C; 915.485: Y-Hex3HexNAc2-B,Y-Hex3HexNAc2-B,Y-Hex3HexNAc2-B,Z-Hex3HexNAc2-C,Z-Hex3HexNAc2…	PaTu-S	core fucose
H4N5	1704.61	0.222382	0.0567381	0.0181917	0.0764262	0.0204255	388.194: Hex1HexNAc1-B,Y-Hex1HexNAc1-B,Y-Hex1HexNAc1-B,Z-Hex1HexNAc1-C,Z-Hex1HexNAc1-C; 550.077: Hex2HexNAc1-B; 712.346: Y-Hex3HexNAc1-B,Z-Hex3HexNAc1-C; 753.341: Y-Hex2HexNAc2-B,Z-Hex2HexNAc2-C,ZY-Hex2HexNAc2,YZ-Hex2HexNAc2; 874.332: Y-Hex4HexNAc1-B,Z-Hex4HexNAc1-C; 915.36: Y-Hex3HexNAc2-B,Y-Hex3HexNAc2-B,Z-Hex3HexNAc2-C,Z-Hex3HexNAc2-C,YZ-Hex3HexNAc2; 1077.357: Y-Hex4HexNAc2-B,Y-Hex4HexNAc2-B,Z…	PaTu-S
H4N3L1F1	1717.59	0.0787098	0.165162	0.0928459	0.087696	0.222306
H8N2	1743.58	18.724	28.5826	27.9057	23.1903	16.7262	365.153: Y-Hex2-C,Hex2-C,Y-Hex2-C; 446.853: Y-HexNAc2; 508.874: Y-Hex3-B,Y-Hex3-B,Hex3-B,Z-Hex3-C,Z-Hex3-C; 670.934: Y-Hex4-B,Z-Hex4-C,Hex4-B; 688.977: Y-Hex4-C,Hex4-C; 815.03: Z-Hex5-B; 833.018: Y-Hex5-B,Z-Hex5-C; 851.009: Y-Hex5-C; 874.04: Y-Hex4HexNAc1-B,Z-Hex4HexNAc1-C; 915.019: YZ-Hex3HexNAc2,ZY-Hex3HexNAc2,ZY-Hex3HexNAc2,YZ-Hex3HexNAc2; 933.044: YY-Hex3HexNAc2,YY-Hex3HexNAc2; 995.09: Y-Hex6…	PaTu-S	high-mannose
H4N3E1F1	1763.63	0.964255	0.0391106	0.0461122	0.0525689	0.0127369	342.387: (a2,6)NeuAc1-B; 388.3: Y-Hex1HexNAc1-B,Y-Hex1HexNAc1-B,Z-Hex1HexNAc1-C,Z-Hex1HexNAc1-C; 550.47: Y-Hex2HexNAc1-B,Z-Hex2HexNAc1-C,Y-Hex2HexNAc1-B,Z-Hex2HexNAc1-C; 707.35: Hex1HexNAc1(a2,6)NeuAc1-B; 712.434: Y-Hex3HexNAc1-B,Y-Hex3HexNAc1-B,Z-Hex3HexNAc1-C,Z-Hex3HexNAc1-C; 874.486: Y-Hex4HexNAc1-B,Z-Hex4HexNAc1-C; 915.48: Y-Hex3HexNAc2-B,Z-Hex3HexNAc2-C,YZ-Hex3HexNAc2,ZY-Hex3HexNAc2; 933.47:…	PaTu-S	core-fucose
H6N3F1	1768.61	0.378613	0.252086	0.353974	0.51178	0.243048
H4N4L1	1774.61	0.46017	0.726132	0.33098	0.453997	0.368738
H5N3E1	1779.63	0.321577	0.0815368	0.0347983	0.0762453	0.321238
H4N4F2	1793.64	0.266935	0.0773767	0.0788843	0.288518	0.0985602	388.365: Y-Hex1HexNAc1-B,Hex1HexNAc1-B,Z-Hex1HexNAc1-C; 550.426: Y-Hex2HexNAc1-B,Z-Hex2HexNAc1-C,Y-Hex2HexNAc1-B,Z-Hex2HexNAc1-C; 712.415: Y-Hex3HexNAc1-B,Z-Hex3HexNAc1-C; 753.451: Y-Hex2HexNAc2-B,Z-Hex2HexNAc2-C; 915.38: Y-Hex3HexNAc2-B,Z-Hex3HexNAc2-C; 1077.415: Y-Hex4HexNAc2-B,Z-Hex4HexNAc2-C; 1118.4: YZ-Hex3HexNAc3,ZY-Hex3HexNAc3; 1280.021: Y-Hex4HexNAc3-B,Z-Hex4HexNAc3-C; 1426.589: Hex4HexNA…	PaTu-S	core fucose
H5N4F1	1809.64	0.575493	1.21669	2.42446	2.02975	6.17307	387.726: Hex1HexNAc1-B,Y-Hex1HexNAc1-B,Z-Hex1HexNAc1-C; 446.696: YY-HexNAc2; 549.744: Hex2HexNAc1-B; 567.806: Hex2HexNAc1-C; 592.729: Y-HexNAc2dHex1; 693.758: Z-Hex3HexNAc1-B; 711.781: Y-Hex3HexNAc1-B,Z-Hex3HexNAc1-C; 729.824: Y-Hex3HexNAc1-C; 873.833: Y-Hex4HexNAc1-B,Z-Hex4HexNAc1-C; 891.848: Y-Hex4HexNAc1-C; 914.885: Y-Hex3HexNAc2-B,Z-Hex3HexNAc2-C; 932.921: Y-Hex3HexNAc2-C; 1076.952: Y-Hex4Hex…	hTERT-HPNE	core fucose
H6N4	1825.63	0.144974	0.0527977	0.0529354	0.0996843	0.115256	184.782: Hex1-B,Hex1-B,Y-Hex1-B,Z-Hex1-C; 346.747: Y-Hex2-B,Z-Hex2-C; 364.88: Y-Hex2-C; 369.68: Z-Hex1HexNAc1-B; 387.803: Hex1HexNAc1-B,Y-Hex1HexNAc1-B,Z-Hex1HexNAc1-C; 405.807: Hex1HexNAc1-C,Y-Hex1HexNAc1-C; 428.742: Z-HexNAc2; 446.847: Y-HexNAc2; 508.821: Hex3-B; 526.946: Hex3-C; 549.854: Hex2HexNAc1-B; 567.866: Hex2HexNAc1-C; 793.791: YZ-Hex1HexNAc3; 873.998: Y-Hex4HexNAc1-B,Z-Hex4HexNAc1-C; 8…	hTERT-HPNE	hybrid, bisection
H4N5F1	1850.67	0.617109	0.198152	0.172202	0.376642	0.121505
H5N5	1866.66	0.160742	0.100932	0.0526225	0.155658	0.0910179
H3N6F1	1891.69	0.992748	0.367961	0.217537	0.089563	0.0677466
H6N3L1	1895.64	0.0832748	0.0920799	0.0867234	0.1171	0.294246
H9N2	1905.63	14.5119	16.5906	16.4488	19.6997	18.737	446.832: Y-HexNAc2; 508.816: Y-Hex3-B,Hex3-B,Z-Hex3-C; 670.895: Y-Hex4-B,Z-Hex4-C,Y-Hex4-B,Z-Hex4-C; 832.982: Hex5-B; 850.975: Hex5-C; 874.006: Y-Hex4HexNAc1-B,Z-Hex4HexNAc1-C; 892.91: Y-Hex4HexNAc1-C; 914.952: ZY-Hex3HexNAc2,YZ-Hex3HexNAc2; 977.098: Z-Hex6-B; 995.125: Y-Hex6-B,Z-Hex6-C; 1077.057: YZ-Hex4HexNAc2,ZY-Hex4HexNAc2,Z-Hex4HexNAc2; 1095.144: YY-Hex4HexNAc2,Y-Hex4HexNAc2; 1157.232: Y-Hex…	PaTu-S	high-mannose
H5N3F1E1	1925.69	0.227932	0.0170575	0.0317644	0.0382797	0.0223757
H5N4L1	1936.67	0.461485	1.0497	0.623626	0.621542	1.45955
H6N3E1	1941.68	0.850388	0.187308	0.144403	0.291529	0.563839
H5N4F2	1955.7	0.226397	0.4606	0.356421	0.794827	0.210894
H4N4E1F1	1966.71	0.407834	0.258423	0.17383	0.21242	0.149165
H6N4F1	1971.69	0.143005	0.027835	0.0328006	0.041681	0.120003
H5N4E1	1982.71	0.27392	0.578439	0.202599	0.337005	0.826403	341.735: (a2,6)NeuAc1-B; 387.671: Hex1HexNAc1-B,Y-Hex1HexNAc1-B,Y-Hex1HexNAc1-B,Z-Hex1HexNAc1-C,Z-Hex1HexNAc1-C; 549.668: Hex2HexNAc1-B,Y-Hex2HexNAc1-B,Z-Hex2HexNAc1-C; 567.701: Hex2HexNAc1-C,Y-Hex2HexNAc1-C; 706.721: Hex1HexNAc1(a2,6)NeuAc1-B; 711.694: Y-Hex3HexNAc1-B,Z-Hex3HexNAc1-C; 752.752: ZY-Hex2HexNAc2,YZ-Hex2HexNAc2; 770.722: YY-Hex2HexNAc2; 873.716: Y-Hex4HexNAc1-B,Z-Hex4HexNAc1-C; 914.7…	hTERT-HPNE
H4N5F2	1996.72	0.489578	0.114754	0.0481159	0.414165	0.0614865	388.196: Y-Hex1HexNAc1-B,Hex1HexNAc1-B,Z-Hex1HexNAc1-C; 550.062: Y-Hex2HexNAc1-B,Z-Hex2HexNAc1-C; 752.809: Y-Hex2HexNAc2-B,Z-Hex2HexNAc2-C; 914.875: Y-Hex3HexNAc2-B,Z-Hex3HexNAc2-C; 1426.028: Y-Hex4HexNAc3dHex1-B,Y-Hex4HexNAc3dHex1-B,Hex4HexNAc3dHex1-B,Z-Hex4HexNAc3dHex1-C,Z-Hex4HexNAc3dHex1-C; 1629.254: Hex4HexNAc4dHex1-B,YZ-Hex4HexNAc4dHex1,ZY-Hex4HexNAc4dHex1,YZ-Hex4HexNAc4dHex1,ZY-Hex4HexNAc4…	PaTu-T	core fucose
H5N5F1	2012.72	0.54354	0.23974	0.216223	0.735092	0.140836
H6N5	2028.71	0.106078	0.471806	0.312111	0.252456	0.339216	387.674: Hex1HexNAc1-B,Y-Hex1HexNAc1-B,Z-Hex1HexNAc1-C; 549.678: Y-Hex2HexNAc1-B,Hex2HexNAc1-B,Z-Hex2HexNAc1-C; 753.064: Y-Hex2HexNAc2-B,Z-Hex2HexNAc2-C,ZY-Hex2HexNAc2,YZ-Hex2HexNAc2; 915.593: Y-Hex3HexNAc2-B,Z-Hex3HexNAc2-C,Hex3HexNAc2-B; 1338.988: YY-Hex3HexNAc4; 1441.998: Y-Hex5HexNAc3-B,Y-Hex5HexNAc3-B,Y-Hex5HexNAc3-B,Y-Hex5HexNAc3-B,Z-Hex5HexNAc3-C,Z-Hex5HexNAc3-C,Z-Hex5HexNAc3-C,Z-Hex5HexNA…	PaTu-T
H4N6F1	2053.75	0.201162	0.152837	0.127358	0.0403073	0.0591537
H10N2	2067.69	0.899526	1.00951	0.968326	0.831737	1.19519	364.855: Hex2-C,Hex2-C,Y-Hex2-C,Y-Hex2-C; 752.833: ZY-Hex2HexNAc2,YZ-Hex2HexNAc2; 914.889: ZY-Hex3HexNAc2,YZ-Hex3HexNAc2; 1076.873: YZ-Hex4HexNAc2,ZY-Hex4HexNAc2,Z-Hex4HexNAc2; 1643.164: Hex10-B; 1702.21: Y-Hex9HexNAc1-C,Y-Hex9HexNAc1-C,Y-Hex9HexNAc1-C; 1864.237: Hex10HexNAc1-C; 1905.32: Y-Hex9HexNAc2,Y-Hex9HexNAc2,Y-Hex9HexNAc2; 2067.685: Hex10HexNAc2	PaTu-S	Intracellular precursor
H5N4L1F1	2082.72	0.0950358	0.790269	0.72769	0.433025	4.52053		core-fucose
H5N4F3	2101.76	1.45485	1.61323	1.2492	2.07734	0.947472	225.825: Y-HexNAc1-B,Z-HexNAc1-C,YZ-HexNAc1,ZY-HexNAc1; 243.82: Y-HexNAc1-C,YY-HexNAc1; 387.814: Y-Hex1HexNAc1-B,Z-Hex1HexNAc1-C; 533.679: Z-Hex1HexNAc1dHex1-C,Hex1HexNAc1dHex1-B,Y-Hex1HexNAc1dHex1-B; 549.763: Y-Hex2HexNAc1-B,Z-Hex2HexNAc1-C; 1588.7: Y-Hex5HexNAc3dHex1-B,Z-Hex5HexNAc3dHex1-C; 1759.85: YZ-Hex3HexNAc4dHex3; 1775.684: ZY-Hex4HexNAc4dHex2,YZ-Hex4HexNAc4dHex2,YZ-Hex4HexNAc4dHex2,ZY-He…	PaTu-S	core + antenna-fucose
H5N4E1F1	2128.77	0.853671	1.31627	1.59799	1.42977	1.12801
H4N5F3	2142.78	0.31253	0.0607728	0.0369646	0.363796	0.0322729	387.741: Y-Hex1HexNAc1-B,Y-Hex1HexNAc1-B,Z-Hex1HexNAc1-C,Z-Hex1HexNAc1-C; 549.773: Y-Hex2HexNAc1-B,Z-Hex2HexNAc1-C; 1444.18: Y-Hex4HexNAc3dHex1-C,Y-Hex4HexNAc3dHex1-C,Y-Hex4HexNAc3dHex1-C; 1798.353: ZZ-Hex3HexNAc5dHex2,ZZ-Hex3HexNAc5dHex2,ZZ-Hex3HexNAc5dHex2; 1814.174: ZZ-Hex4HexNAc5dHex1,ZZ-Hex4HexNAc5dHex1,ZZ-Hex4HexNAc5dHex1; 1816.469: YZ-Hex3HexNAc5dHex2,YZ-Hex3HexNAc5dHex2,ZY-Hex3HexNAc5dHex…	PaTu-S	core + antenna fucose
H5N5F2	2158.78	0.296189	0.109507	0.0911134	0.253731	0.0627286	388.543: Y-Hex1HexNAc1-B,Hex1HexNAc1-B,Hex1HexNAc1-B,Z-Hex1HexNAc1-C; 531.886: Z-Hex2HexNAc1-B,Z-Hex2HexNAc1-B; 568.67: Y-Hex2HexNAc1-C,Y-Hex2HexNAc1-C; 1793.2: Y-Hex4HexNAc4dHex2,YY-Hex4HexNAc4dHex2,Y-Hex4HexNAc4dHex2,YY-Hex4HexNAc4dHex2; 1835.163: YY-Hex3HexNAc5dHex2; 1994.248: Z-Hex5HexNAc5dHex1,Z-Hex5HexNAc5dHex1; 2158.747: Hex5HexNAc5dHex2	hTERT-HPNE	core + antenna fucose
H4N5F1E1	2169.79	0.378201	0.0257175	0.0279782	0.0310631	0.00719892
H6N5F1	2174.77	0.313133	0.801409	1.43754	0.941512	2.34158	388.406: Hex1HexNAc1-B,Y-Hex1HexNAc1-B,Z-Hex1HexNAc1-C; 550.537: Y-Hex2HexNAc1-B,Hex2HexNAc1-B,Z-Hex2HexNAc1-C; 712.482: Y-Hex3HexNAc1-B,Z-Hex3HexNAc1-C; 753.625: Y-Hex2HexNAc2-B,Z-Hex2HexNAc2-C; 915.656: Y-Hex3HexNAc2-B,Z-Hex3HexNAc2-C,Hex3HexNAc2-B; 1077.598: Y-Hex4HexNAc2-B,Z-Hex4HexNAc2-C; 1239.533: Y-Hex5HexNAc2-B,Y-Hex5HexNAc2-B,Z-Hex5HexNAc2-C,Z-Hex5HexNAc2-C; 1280.666: Y-Hex4HexNAc3-B,Z-H…	PaTu-T
H3N6F3	2183.81	0.848503	0.0729343	0.0245072	0.371005	0.0316087	354.139: Z-HexNAc1dHex1-B; 429.023: Y-HexNAc2-B,Z-HexNAc2-C,YZ-HexNAc2,ZY-HexNAc2; 575.207: Z-HexNAc2dHex1,HexNAc2dHex1-B; 591.104: Y-Hex1HexNAc2-B,Z-Hex1HexNAc2-C; 917.304: Y-Hex2HexNAc2dHex1-C,YY-Hex2HexNAc2dHex1; 1061.389: Y-Hex3HexNAc2dHex1-B,Z-Hex3HexNAc2dHex1-C,YZ-Hex3HexNAc2dHex1; 1264.51: Y-Hex3HexNAc3dHex1-B,Z-Hex3HexNAc3dHex1-C; 1282.658: Y-Hex3HexNAc3dHex1-C; 1467.768: Y-Hex3HexNAc4dHe…	PaTu-S	LacdiNAc, core + antenna fucose
H4N6F2	2199.8	0.220348	0.0723383	0.0823463	0.0782065	0.100917
H5N4L2	2209.75	0.0640126	0.0928861	0.0583941	0.0628093	0.182217
H5N6F1	2215.8	0.477933	0.140345	0.11736	0.0910851	0.0715405	387.921: Hex1HexNAc1-B,Y-Hex1HexNAc1-B,Z-Hex1HexNAc1-C; 429.023: HexNAc2-B,YZ-HexNAc2,ZY-HexNAc2; 550.081: Y-Hex2HexNAc1-B,Z-Hex2HexNAc1-C; 568.048: Y-Hex2HexNAc1-C; 575.207: Z-HexNAc2dHex1; 590.986: Hex1HexNAc2-B; 591.104: Hex1HexNAc2-B; 753.359: Y-Hex2HexNAc2-B,Z-Hex2HexNAc2-C,Y-Hex2HexNAc2-B,Z-Hex2HexNAc2-C; 915.284: Hex3HexNAc2-B; 917.304: YY-Hex2HexNAc2dHex1; 1077.511: Y-Hex4HexNAc2-B,Z-Hex4…	PaTu-S	LacdiNAc, core-fucose
H5N4L1F2	2228.78	0.0967142	0.286793	0.188247	0.273448	0.245324
H6N4L1F1	2244.78	0.0316249	0.031902	0.0274809	0.0359702	0.104531
H5N4F4	2247.81	0.0253465	0.0256018	0.0162061	0.0908507	0.0216363
H5N4L1E1	2255.79	0.215173	0.290461	0.159052	0.203659	0.362302
H5N4E1F2	2274.82	0.432286	0.272141	0.174762	0.387053	0.0414064
H5N5L1F1	2285.8	0.0429903	0.144893	0.0614718	0.0933565	0.0705751
H5N4E2	2301.83	0.12846	0.401997	0.142701	0.155421	0.62538	388.322: Hex1HexNAc1-B,Y-Hex1HexNAc1-B,Y-Hex1HexNAc1-B,Z-Hex1HexNAc1-C,Z-Hex1HexNAc1-C; 550.348: Y-Hex2HexNAc1-B,Y-Hex2HexNAc1-B,Z-Hex2HexNAc1-C,Z-Hex2HexNAc1-C; 915.428: Hex3HexNAc2-B; 933.403: Hex3HexNAc2-C; 1077.442: Y-Hex4HexNAc2-B,Z-Hex4HexNAc2-C; 1136.402: YY-Hex3HexNAc3,YY-Hex3HexNAc3; 1239.436: Y-Hex5HexNAc2-B,Z-Hex5HexNAc2-C; 1298.436: Y-Hex4HexNAc3-C,YY-Hex4HexNAc3; 1442.445: Y-Hex5HexN…	PaTu-S	mixed, both compositions present
H5N5F3	2304.83	0.15103	0.0738113	0.0457942	0.112056	0.0906602
H6N5F2	2320.83	0.194219	0.127372	0.140184	0.331777	0.0473356
H5N5E1F1	2331.85	0.781978	0.0718113	0.0442585	0.142224	0.0211588	342.129: (a2,6)NeuAc1-B; 388.047: Hex1HexNAc1-B,Y-Hex1HexNAc1-B,Y-Hex1HexNAc1-B,Z-Hex1HexNAc1-C,Z-Hex1HexNAc1-C; 429.023: YZ-HexNAc2,ZY-HexNAc2; 550.123: Hex2HexNAc1-B,Y-Hex2HexNAc1-B,Z-Hex2HexNAc1-C; 568.048: Hex2HexNAc1-C,Y-Hex2HexNAc1-C; 575.207: Z-HexNAc2dHex1; 707.211: Hex1HexNAc1(a2,6)NeuAc1-B; 869.411: Hex2HexNAc1(a2,6)NeuAc1-B; 915.324: Y-Hex3HexNAc2-B,Z-Hex3HexNAc2-C; 1077.511: Y-Hex4Hex…	PaTu-S	core fucose
H6N5E1	2347.84	0.190795	0.124495	0.113144	0.110853	0.101846
H5N4L2F1	2355.81	0.0963352	0.245115	0.186972	0.142504	1.00171
H5N6F2	2361.86	0.285014	0.0286868	0.0267991	0.054012	0.0246813	388.454: Y-Hex1HexNAc1-B,Hex1HexNAc1-B,Y-Hex1HexNAc1-B,Z-Hex1HexNAc1-C,Z-Hex1HexNAc1-C; 550.498: Y-Hex2HexNAc1-B,Z-Hex2HexNAc1-C; 753.55: Y-Hex2HexNAc2-B,Z-Hex2HexNAc2-C; 915.637: Y-Hex3HexNAc2-B,Z-Hex3HexNAc2-C; 1280.634: Y-Hex4HexNAc3-B,Z-Hex4HexNAc3-C; 1501.653: Y-Hex4HexNAc4-C; 1645.6: Y-Hex5HexNAc4-B,Z-Hex5HexNAc4-C; 1647.51: Y-Hex4HexNAc4dHex1-C,Y-Hex4HexNAc4dHex1-C,Y-Hex4HexNAc4dHex1-C,YY-…	PaTu-S	core + antenna-fucose
H6N6F1	2377.85	0.597345	0.176016	0.18513	0.294074	0.0533159	168.397: dHex1-B; 388.333: Hex1HexNAc1-B,Hex1HexNAc1-B,Y-Hex1HexNAc1-B,Y-Hex1HexNAc1-B,Z-Hex1HexNAc1-C,Z-Hex1HexNAc1-C; 406.306: Hex1HexNAc1-C,Hex1HexNAc1-C,Y-Hex1HexNAc1-C,Y-Hex1HexNAc1-C; 550.348: Y-Hex2HexNAc1-B,Y-Hex2HexNAc1-B,Z-Hex2HexNAc1-C,Z-Hex2HexNAc1-C; 568.405: Y-Hex2HexNAc1-C,Y-Hex2HexNAc1-C; 591.355: Hex1HexNAc2-B; 753.33: Y-Hex2HexNAc2-B,Hex2HexNAc2-B,Z-Hex2HexNAc2-C; 915.34: Y-Hex3…	PaTu-S	core-fucose
H7N6	2393.85	0.145357	0.24668	0.12368	0.14651	0.133699
H5N4L1E1F1	2401.85	0.142973	0.437968	0.273355	0.194168	0.26587
H3N8L1	2424.88	0.123904	0.136928	0.0892075	0.107026	0.112811
H6N5L1F1; H5N4E2F1	2447.86	0.461028	0.517921	0.677776	0.316442	2.30316	225.747: Y-HexNAc1-B,Z-HexNAc1-C,Y-HexNAc1-B,Y-HexNAc1-B,Z-HexNAc1-C,Z-HexNAc1-C,YZ-HexNAc1,ZY-HexNAc1; 387.651: Hex1HexNAc1-B,Hex1HexNAc1-B,Y-Hex1HexNAc1-B,Y-Hex1HexNAc1-B,Z-Hex1HexNAc1-C,Z-Hex1HexNAc1-C; 549.662: Y-Hex2HexNAc1-B,Hex2HexNAc1-B,Z-Hex2HexNAc1-C; 567.557: Y-Hex2HexNAc1-C,Hex2HexNAc1-C; 660.589: Hex1HexNAc1(a2,3)NeuAc1-B; 711.655: Y-Hex3HexNAc1-B,Z-Hex3HexNAc1-C; 752.649: Y-Hex2HexN…	hTERT-HPNE
H6N5F3	2466.89	0.0715894	0.0207453	0.0293225	0.151992	0.0202313
H5N5F2E1	2477.9	0.34921	0.0228686	0.0558833	0.0650788	0.0425193
H6N5E1F1	2493.9	0.631509	0.299404	0.392696	0.29646	0.146604
H5N6F3	2507.91	0.148538	0.0230169	0.0359742	0.0437711	0.0282035
H6N6F2	2523.91	0.334025	0.0476514	0.0293745	0.158193	0.0153906	388.368: Y-Hex1HexNAc1-B,Hex1HexNAc1-B,Y-Hex1HexNAc1-B,Z-Hex1HexNAc1-C,Z-Hex1HexNAc1-C; 550.453: Y-Hex2HexNAc1-B,Hex2HexNAc1-B,Z-Hex2HexNAc1-C; 915.58: Y-Hex3HexNAc2-B,Z-Hex3HexNAc2-C,Y-Hex3HexNAc2-B,Z-Hex3HexNAc2-C; 1118.67: Y-Hex3HexNAc3-B,Z-Hex3HexNAc3-C; 1442.756: Y-Hex5HexNAc3-B,Z-Hex5HexNAc3-C; 1645.79: Y-Hex5HexNAc4-B,Z-Hex5HexNAc4-C; 1807.947: Y-Hex6HexNAc4-B,Z-Hex6HexNAc4-C; 2012.95: Y-H…	PaTu-S	core + antenna fucose
H7N6F1	2539.9	0.647081	1.02891	1.16998	0.644998	0.671298	388.14: Hex1HexNAc1-B; 406.061: Hex1HexNAc1-C; 550.149: Y-Hex2HexNAc1-B,Z-Hex2HexNAc1-C; 568.214: Y-Hex2HexNAc1-C; 753.269: Y-Hex2HexNAc2-B,Z-Hex2HexNAc2-C; 915.426: Hex3HexNAc2-B; 933.556: Hex3HexNAc2-C; 1059.546: Z-Hex4HexNAc2-B; 1077.538: Y-Hex4HexNAc2-B,Z-Hex4HexNAc2-C; 1280.759: Y-Hex4HexNAc3-B,Z-Hex4HexNAc3-C; 1298.579: Y-Hex4HexNAc3-C; 1501.839: YY-Hex4HexNAc4; 1604.989: Y-Hex6HexNAc3-B,Z-…	PaTu-S
H5N7F2	2564.94	0.148724	0.0251469	0.0320598	0.0241316	0.0171427
H6N5L2	2574.88	0.0647423	0.164383	0.0598428	0.044909	0.168076
H6N7F1	2580.93	0.533941	0.0259342	0.0417045	0.0382624	0.0175834	388.047: Hex1HexNAc1-B; 429.023: HexNAc2-B,YZ-HexNAc2,ZY-HexNAc2; 550.141: Y-Hex2HexNAc1-B,Z-Hex2HexNAc1-C; 568.048: Y-Hex2HexNAc1-C; 575.207: Z-HexNAc2dHex1; 591.104: Y-Hex1HexNAc2-B,Z-Hex1HexNAc2-C; 753.359: Y-Hex2HexNAc2-B,Y-Hex2HexNAc2-B,Z-Hex2HexNAc2-C,Z-Hex2HexNAc2-C; 915.3: Hex3HexNAc2-B; 1077.319: Y-Hex4HexNAc2-B,Z-Hex4HexNAc2-C; 1118.514: Y-Hex3HexNAc3-B,Z-Hex3HexNAc3-C; 1264.51: ZY-Hex3…	PaTu-S	LacdiNAc
H6N5L1F2	2593.91	0.0416833	0.117943	0.0794332	0.118787	0.0416749
H7N7	2596.93	0.185982	0.0433878	0.058556	0.0688591	0.018093
H6N5L1E1	2620.93	0.0683023	0.214082	0.0621545	0.0774525	0.142121
H6N5E1F2	2639.96	0.287754	0.0439381	0.0373526	0.14777	0.00959466	388.479: Y-Hex1HexNAc1-B,Hex1HexNAc1-B,Y-Hex1HexNAc1-B,Y-Hex1HexNAc1-B,Z-Hex1HexNAc1-C,Z-Hex1HexNAc1-C,Z-Hex1HexNAc1-C; 550.591: Y-Hex2HexNAc1-B,Y-Hex2HexNAc1-B,Z-Hex2HexNAc1-C,Z-Hex2HexNAc1-C; 707.549: Hex1HexNAc1(a2,6)NeuAc1-B; 915.677: Y-Hex3HexNAc2-B,Z-Hex3HexNAc2-C; 1809.811: Y-Hex5HexNAc4dHex1-C,YY-Hex5HexNAc4dHex1,YY-Hex5HexNAc4dHex1,YY-Hex5HexNAc4dHex1; 1955.729: Y-Hex5HexNAc4dHex2,YY-Hex…	PaTu-S	core + antenna fucose
H6N6L1F1	2650.94	0.342943	0.133524	0.0822109	0.0661754	0.0760773
H7N6L1; H6N5E2	2666.93	0.0789962	0.199111	0.0678488	0.0763048	0.134193
H6N6F3	2669.97	0.195076	0.046126	0.0300993	0.0974235	0.0453885
H5N6F2E1	2680.98	0.176564	0.0225756	0.0133605	0.0165866	0.0116171
H7N6F2	2685.96	0.219829	0.0663044	0.0697838	0.277493	0.0066793	388.044: Y-Hex1HexNAc1-B,Hex1HexNAc1-B,Z-Hex1HexNAc1-C; 550.146: Y-Hex2HexNAc1-B,Z-Hex2HexNAc1-C; 753.101: Y-Hex2HexNAc2-B,Z-Hex2HexNAc2-C; 915.292: Y-Hex3HexNAc2-B,Hex3HexNAc2-B,Z-Hex3HexNAc2-C; 1077.359: Y-Hex4HexNAc2-B,Z-Hex4HexNAc2-C; 1280.62: Y-Hex4HexNAc3-B,Z-Hex4HexNAc3-C; 1501.64: YY-Hex4HexNAc4; 2174.322: Y-Hex6HexNAc5dHex1-C,Y-Hex6HexNAc5dHex1-C,Y-Hex6HexNAc5dHex1-C,YY-Hex6HexNAc5dHex1,…	PaTu-S	core + antenna fucose
H6N6E1F1	2696.98	0.69086	0.059657	0.0361853	0.0436085	0.0231236
H7N6E1	2712.97	0.318284	0.0740384	0.0603224	0.052379	0.0563966
H6N5L2F1	2720.94	0.0404276	0.359504	0.236297	0.102544	1.58452
H6N7F2	2726.99	0.30971	0.0270323	0.021797	0.0388727	0.021119
H7N7F1	2742.98	0.894881	0.0258428	0.0375985	0.120438	0.010757	388.31: Hex1HexNAc1-B,Hex1HexNAc1-B,Y-Hex1HexNAc1-B,Z-Hex1HexNAc1-C; 406.335: Hex1HexNAc1-C,Hex1HexNAc1-C,Y-Hex1HexNAc1-C; 550.344: Y-Hex2HexNAc1-B,Z-Hex2HexNAc1-C; 591.446: Hex1HexNAc2-B; 753.496: Y-Hex2HexNAc2-B,Y-Hex2HexNAc2-B,Z-Hex2HexNAc2-C,Z-Hex2HexNAc2-C; 915.577: Hex3HexNAc2-B,Y-Hex3HexNAc2-B,Z-Hex3HexNAc2-C; 933.593: Hex3HexNAc2-C,Y-Hex3HexNAc2-C; 956.507: Y-Hex2HexNAc3-B,Z-Hex2HexNAc3-C…	PaTu-S
H6N5L1E1F1	2766.98	0.126126	0.333814	0.210944	0.136728	0.197178
H6N5F3E1	2786.01	0.201222	0.0258691	0.028317	0.0874987	0.0106923
H7N6L1F1; H6N5E2F1	2812.99	0.246818	0.773643	0.691327	0.248647	1.30394
H7N6F3	2832.02	0.0880189	0.0162288	0.0225303	0.142904	0.0137071
H6N6F2E1	2843.04	0.343647	0.0485824	0.0410068	0.0681705	0.037101
H7N6E1F1	2859.03	1.71841	0.291101	0.263725	0.152179	0.055637	341.821: (a2,6)NeuAc1-B; 387.678: Hex1HexNAc1-B,Y-Hex1HexNAc1-B,Z-Hex1HexNAc1-C; 549.683: Y-Hex2HexNAc1-B,Z-Hex2HexNAc1-C; 1279.992: Y-Hex4HexNAc3-B,Z-Hex4HexNAc3-C; 1807.844: Y-Hex6HexNAc4-B,Y-Hex6HexNAc4-B,Z-Hex6HexNAc4-C,Z-Hex6HexNAc4-C; 2028.31: Y-Hex6HexNAc5-C,YY-Hex6HexNAc5; 2174.367: Y-Hex6HexNAc5dHex1,YY-Hex6HexNAc5dHex1,YY-Hex6HexNAc5dHex1; 2288.479: Hex7HexNAc4(a2,6)NeuAc1-B; 2376.228: …	PaTu-S	core fucose
H6N7F3	2873.05	0.211462	0.0208106	0.0331091	0.0240301	0.0251171
H7N7F2	2889.04	0.557363	0.0463616	0.0200631	0.0860617	0.014551	388.364: Hex1HexNAc1-B,Y-Hex1HexNAc1-B,Hex1HexNAc1-B,Y-Hex1HexNAc1-B,Z-Hex1HexNAc1-C,Z-Hex1HexNAc1-C; 591.389: Hex1HexNAc2-B; 753.519: Y-Hex2HexNAc2-B,Y-Hex2HexNAc2-B,Z-Hex2HexNAc2-C,Z-Hex2HexNAc2-C; 915.598: Y-Hex3HexNAc2-B,Y-Hex3HexNAc2-B,Z-Hex3HexNAc2-C,Z-Hex3HexNAc2-C; 1118.806: Hex3HexNAc3-B; 1280.707: Y-Hex4HexNAc3-B,Z-Hex4HexNAc3-C; 1483.688: Y-Hex4HexNAc4-B,Z-Hex4HexNAc4-C; 1809.744: YY-H…	PaTu-S
H6N5L2E1	2894.01	0.133717	0.196494	0.106217	0.247084	0.135562
H8N7F1	2905.04	0.0857042	0.0309012	0.102495	0.108906	0.048372
H6N6L2F1	2924.02	0.0124551	0.0864534	0.0353543	0.0187779	0.0529907
H6N8F2	2930.07	0.142237	0.0229552	0.0228017	0.0377594	0.00859839
H6N5L1E2; H7N6L2	2940.05	0.119222	0.332389	0.137979	0.28228	0.210283
H7N6L1F2	2959.05	0.122725	0.0734344	0.0570893	0.0914008	0.0139638
H6N5L3F1	2994.03	0.0169897	0.176662	0.0734788	0.0294972	0.411867
H7N6E1F2	3005.09	0.601033	0.0262022	0.0279258	0.0632514	0.00715024	342.13: (a2,6)NeuAc1-B; 388.018: Y-Hex1HexNAc1-B,Hex1HexNAc1-B,Y-Hex1HexNAc1-B,Z-Hex1HexNAc1-C,Z-Hex1HexNAc1-C; 550.082: Y-Hex2HexNAc1-B,Z-Hex2HexNAc1-C; 707.179: Hex1HexNAc1(a2,6)NeuAc1-B; 753.245: Y-Hex2HexNAc2-B,Z-Hex2HexNAc2-C; 915.344: Hex3HexNAc2-B; 1077.593: Y-Hex4HexNAc2-B,Z-Hex4HexNAc2-C; 1280.695: Y-Hex4HexNAc3-B,Z-Hex4HexNAc3-C; 1647.93: Y-Hex4HexNAc4dHex1; 2012.19: YY-Hex5HexNAc5dHex1…	PaTu-S
H6N5L2E1F1	3040.07	0.0267532	0.160367	0.0667631	0.0347671	0.0935783
H8N7F2	3051.09	0.0276379	0.0282581	0.0305186	0.0528925	0.0162034
H7N7F1E1	3062.11	0.47875	0.0259638	0.0241831	0.0138596	0.0202887	388.473: Hex1HexNAc1-B,Hex1HexNAc1-B,Y-Hex1HexNAc1-B,Y-Hex1HexNAc1-B,Z-Hex1HexNAc1-C,Z-Hex1HexNAc1-C; 550.481: Y-Hex2HexNAc1-B,Z-Hex2HexNAc1-C; 591.53: Hex1HexNAc2-B; 707.655: Hex1HexNAc1(a2,6)NeuAc1-B; 753.552: Y-Hex2HexNAc2-B,Y-Hex2HexNAc2-B,Z-Hex2HexNAc2-C,Z-Hex2HexNAc2-C; 915.761: Y-Hex3HexNAc2-B,Y-Hex3HexNAc2-B,Z-Hex3HexNAc2-C,Z-Hex3HexNAc2-C; 956.736: Y-Hex2HexNAc3-B,Z-Hex2HexNAc3-C; 1118.5…	PaTu-S
H6N8F3	3076.13	0.121936	0.03194	0.0526599	0.0449823	0.0432423
H7N6L2F1; H6N5L1E2F1	3086.07	0.0699532	0.73883	0.456616	0.114359	1.54668	388.56: Hex1HexNAc1-B,Y-Hex1HexNAc1-B,Z-Hex1HexNAc1-C; 550.555: Y-Hex2HexNAc1-B,Z-Hex2HexNAc1-C; 915.6: Hex3HexNAc2-B; 1077.765: Y-Hex4HexNAc2-B,Z-Hex4HexNAc2-C; 1280.644: Y-Hex4HexNAc3-B,Z-Hex4HexNAc3-C; 1878.085: Y-Hex6HexNAc3(a2,3)NeuAc1-B,Z-Hex6HexNAc3(a2,3)NeuAc1-C; 2080.987: Y-Hex6HexNAc4(a2,3)NeuAc1-B,Y-Hex6HexNAc4(a2,3)NeuAc1-B,Z-Hex6HexNAc4(a2,3)NeuAc1-C,Z-Hex6HexNAc4(a2,3)NeuAc1-C; 2301…	PaTu-T	core fucose
H7N8F2	3092.12	0.184958	0.024907	0.039854	0.0338148	0.0345516
H9N8	3124.11	0.0435153	0.0469875	0.041083	0.0574598	0.0315071
H6N5E3F1; H7N6L1E1F1	3132.15	0.23849	0.324456	0.178141	0.0738264	0.116122
H7N6F3E1	3151.15	0.159219	0.0107341	0.0164031	0.034364	0.00537198
H7N6E2F1; H8N7L1F1	3178.16	0.157708	0.0472957	0.110276	0.0663599	0.128688
H7N7E1F2	3208.17	0.492199	0.0206445	0.0206423	0.0280888	0.0165371	388.537: Hex1HexNAc1-B,Hex1HexNAc1-B,Y-Hex1HexNAc1-B,Z-Hex1HexNAc1-C; 550.616: Y-Hex2HexNAc1-B,Z-Hex2HexNAc1-C; 753.673: Y-Hex2HexNAc2-B,Z-Hex2HexNAc2-C; 915.709: Y-Hex3HexNAc2-B,Z-Hex3HexNAc2-C; 1118.609: Y-Hex3HexNAc3-B,Z-Hex3HexNAc3-C; 1809.986: YY-Hex5HexNAc4dHex1; 2013.168: YY-Hex5HexNAc5dHex1; 2493.914: Y-Hex6HexNAc5(a2,6)NeuAc1dHex1,Y-Hex6HexNAc5(a2,6)NeuAc1dHex1-C,Y-Hex6HexNAc5(a2,6)NeuAc…	PaTu-S
H7N7F3E1	3354.23	0.149663	0.0163689	0.0312514	0.0184091	0.0130744
H7N6L3F1	3359.16	0.0203437	0.434353	0.192545	0.0438933	0.671919
H7N6L2E1F1	3405.2	0.040109	0.218446	0.090486	0.0367009	0.0841944
H7N6L1E2F1; H8N7L2F1	3451.24	0.0378235	0.0578272	0.0901173	0.0445893	0.255845
H8N7E2F1; H9N8L1F1	3543.29	0.0500368	0.0253337	0.0500982	0.0404072	0.0412165
H7N6L4F1	3632.24	0.0193032	0.289593	0.126758	0.0240067	0.126211
H7N6F1E1L3	3678.28	0.0186533	0.147327	0.0516803	0.0261098	0.033572
H7N6L2E2F1; H8N7L3F1	3724.33	0.0214361	0.0385949	0.0485727	0.0307239	0.189993
H9N8L2F1	3816.34	0.020779	0.0324122	0.0589114	0.0297021	0.0882354
H8N7L4F1	3997.38	0.0227359	0.0364731	0.0359486	0.0227409	0.052449
H8N7L2E2F1; H9N8L3F1	4089.46	0.00975842	0.0419176	0.0309873	0.0279798	0.079365
							46

## Sheet: S2-DerivedTraits
Supplemental Table S2: Derived traits. Glycan classes were summarized in derived traits using Rstudio. The total average (AVG) relative abundance (in %) is given for each cell line with the coefficient of variation (CV) determined from eight biological replicates. The grey shading indicates the cell line with the highest abundance. T = total; M = high mannose type; Hy = hybrid type; C = complex t…
CellLine	PaTu-S		PaTu-T		PDAC1		PDAC2		hTERT-HPNE
Trait	AVG	CV	AVG	CV	AVG	CV	AVG	CV	AVG	CV
TM	58.9008	0.104692	71.8652	0.0717179	69.4239	0.0268688	66.2421	0.0226351	56.3646	0.0839542
THy	2.95419	0.276356	1.28417	0.0573483	1.47859	0.131063	2.34835	0.0548307	2.80597	0.273398
TC	34.9806	0.164912	24.8996	0.158693	23.2287	0.0931553	26.0834	0.0676381	38.197	0.13582
MM	7.51235	2.07442	7.68053	2.23944	7.81033	1.5192	7.73766	1.00015	7.75238	1.46228
CA1	3.25405	0.165318	0.930447	0.315813	0.77517	0.330661	0.710247	0.142887	0.910832	0.169699
CA2	24.3844	0.109773	47.5	0.112682	46.2473	0.126526	50.2086	0.0443873	57.7348	0.0924631
CA3	26.567	0.0840778	27.7158	0.0983894	26.4132	0.0627664	28.8438	0.0364133	26.0696	0.0423217
CA4	31.8336	0.0690363	21.3046	0.139583	20.6228	0.266626	13.5164	0.0919456	11.8332	0.235938
CALN	1.08022	0.128042	1.26927	0.273797	2.07903	0.167301	1.66326	0.239657	1.64208	0.233932
CF0	13.5741	0.0518487	25.7545	0.135984	15.3681	0.201339	18.1356	0.133706	20.4827	0.251597
CF	86.4524	0.00817504	73.6954	0.0507155	84.946	0.0351471	82.2694	0.0288958	79.4917	0.0656344
CFa	31.0746	0.0865361	16.6144	0.157807	16.7793	0.122447	36.0048	0.118252	7.11421	0.107317
CG	85.1103	0.048601	90.8094	0.0661353	94.6271	0.0180809	95.443	0.00521018	98.9437	0.00204065
CS	45.5625	0.0830368	57.9113	0.0787457	48.9727	0.0804811	39.2477	0.0585834	60.652	0.0310586
CL	11.9333	0.0764538	37.1999	0.0514125	28.0155	0.158175	19.2995	0.136438	46.469	0.0893767
CE	38.1249	0.0675777	30.0178	0.0746232	26.2835	0.0787222	21.7247	0.120624	23.2314	0.110068
CSF	80.5969	0.0220432	67.1169	0.0882466	80.6355	0.0627738	71.5254	0.0745147	76.2309	0.0960902
CLF	56.2647	0.0793545	65.5477	0.0977571	74.0146	0.132529	55.7853	0.157948	77.4244	0.0867063
CEF	92.3508	0.0233286	70.021	0.09448	85.4293	0.0615448	77.8342	0.0822453	69.747	0.142868
CSFa	19.2821	0.105726	6.64718	0.218764	7.74943	0.118673	16.0501	0.163515	2.43195	0.179912
CLFa	7.51606	0.284641	5.21625	0.351123	5.54298	0.171997	10.0561	0.191868	1.90016	0.193676
CEFa	21.7633	0.101394	6.61911	0.214391	8.04119	0.122725	17.0866	0.231454	3.07957	0.263056
CHeqN	26.7852	0.082546	11.3141	0.247792	9.29908	0.358357	17.74	0.207351	4.87679	0.149107
CHltN	28.9632	0.117683	10.376	0.41712	9.73303	0.432507	12.3172	0.0845109	3.124	0.0899816
A2F0	27.2309	0.0571361	32.4185	0.0995343	18.2361	0.106877	20.2822	0.0818021	26.4547	0.229944
A3F0	14.356	0.087287	24.7949	0.128397	16.05	0.287912	17.6191	0.259352	15.6986	0.261881
A4F0	5.35813	0.118107	10.9412	0.292036	7.3787	0.384177	10.5216	0.33479	10.6827	0.16858
ALNF0	13.1108	0.340442	17.8522	0.265186	9.59231	0.359396	14.1977	0.270216	6.16761	0.235804
A2F	72.5564	0.0215084	66.8254	0.0564329	81.3882	0.0213952	79.5586	0.0186458	74.379	0.0757424
A3F	85.3538	0.014838	75.0837	0.0415711	83.707	0.0597741	81.9983	0.060836	83.6944	0.0536799
A4F	94.5629	0.00633721	88.9249	0.0356481	92.7145	0.0291338	89.6543	0.0388944	89.2812	0.0197909
ALNF	86.8918	0.0417103	84.1507	0.0358747	89.908	0.0308122	85.8907	0.0421641	92.6005	0.0114545
A2Fa	28.028	0.120451	21.7191	0.157362	20.6929	0.0685929	35.577	0.141097	7.38503	0.0787671
A3Fa	25.6688	0.100808	10.9038	0.221516	10.6059	0.201126	30.4141	0.134423	5.23616	0.186253
A4Fa	35.2894	0.0913938	10.404	0.155941	12.7849	0.298066	37.8894	0.0531577	9.93462	0.196714
ALNFa	8.12417	0.514795	9.83344	0.376221	7.31587	0.566127	13.22	0.447567	3.50751	0.316294
A2S0F	85.6651	0.0240699	82.6544	0.049944	89.7409	0.0158286	88.7828	0.0155263	86.1471	0.0144157
A3S0F	85.9978	0.0179178	74.7219	0.0486844	83.5545	0.0326749	87.2967	0.0183805	85.6997	0.0128056
A4S0F	97.2824	0.00710865	88.1542	0.0549846	93.4386	0.018897	92.8031	0.0102391	89.2662	0.0156154
ALNS0F	72.8249	0.0939228	55.7045	0.172043	74.6753	0.0704746	73.0485	0.0539666	66.238	0.100975
A2L0F	85.1198	0.0313532	74.3638	0.0799147	89.7417	0.0143904	87.903	0.0143007	80.2367	0.0632702
A3L0F	88.3924	0.0108311	77.4221	0.0389166	84.6321	0.0345724	87.2645	0.0170237	85.4368	0.0212115
A4L0F	95.1541	0.00688805	87.8361	0.0519802	93.0751	0.0232551	92.9896	0.012314	87.5447	0.0162265
ALNL0F	76.4911	0.0722037	59.7375	0.146015	77.5046	0.062713	75.3681	0.0520864	70.6349	0.0951176
A2E0F	69.7986	0.0392869	66.1722	0.0428469	81.1928	0.0257268	81.1122	0.032393	78.7371	0.0439424
A3E0F	85.0728	0.017312	76.4729	0.0406792	85.3635	0.0290899	87.856	0.0178239	85.9464	0.0335747
A4E0F	95.8392	0.00852135	87.7272	0.0394952	92.8347	0.0395892	89.1537	0.045556	88.9312	0.0238528
ALNE0F	84.2962	0.0517611	80.6192	0.0463761	87.9624	0.0342903	83.7877	0.0411522	90.2586	0.0139059
A2SF	59.1941	0.0417888	56.2584	0.0812493	73.0339	0.0527159	66.0157	0.0422438	66.2403	0.12616
A3SF	84.4242	0.030778	71.9779	0.0781847	83.8511	0.0980389	72.8824	0.155234	84.2901	0.0665695
A4SF	92.3308	0.00915624	86.7004	0.0720913	90.4387	0.0559024	83.0394	0.0870084	88.5974	0.0255247
A2LF	26.2232	0.151021	45.369	0.142154	54.9408	0.153898	42.4108	0.0909954	69.7603	0.104622
A3LF	59.2751	0.119456	70.7841	0.088218	80.0188	0.157531	61.3949	0.257581	83.5	0.0761266
A4LF	90.6676	0.0448454	87.3854	0.0780647	90.6741	0.0801818	79.7775	0.108551	90.2706	0.028078
A2EF	76.5563	0.0476885	61.7394	0.116662	86.52	0.0355646	81.102	0.0344555	62.006	0.172214
A3EF	87.5421	0.0344982	66.727	0.121471	79.7906	0.128106	67.8421	0.180511	71.5867	0.0899422
A4EF	92.4492	0.00641002	92.9534	0.0265673	93.0146	0.024563	92.1929	0.0333541	90.9859	0.0117815
A2SFa	13.0578	0.2257	7.91801	0.249957	7.4551	0.141812	13.6022	0.184477	2.35708	0.143261
A3SFa	23.3201	0.137274	5.37132	0.24636	8.63212	0.212274	18.6676	0.253313	2.55965	0.267008
A4SFa	27.5278	0.0682913	6.48294	0.195707	10.0614	0.481317	22.9005	0.115848	5.03536	0.327089
A2LFa	6.71008	0.439994	8.03989	0.31718	7.05467	0.207095	10.419	0.25289	2.94345	0.161841
A3LFa	7.20327	0.385915	4.29109	0.322988	5.00631	0.375551	9.59479	0.30399	0.989321	0.308759
A4LFa	12.2992	0.262131	3.04918	0.239415	4.38062	0.806512	11.7577	0.277081	0.887047	0.660151
A2EFa	15.7355	0.213597	7.28513	0.269724	6.45683	0.110701	13.795	0.241325	0.99473	0.273895
A3EFa	23.6907	0.120893	4.43881	0.277841	8.30587	0.198944	18.6582	0.344754	5.81937	0.317441
A4EFa	29.6933	0.0614361	10.659	0.236025	14.7847	0.543484	31.1461	0.122725	14.1468	0.29324
A2G	75.8605	0.0528549	85.2438	0.0793835	91.5462	0.0383208	92.0435	0.0106126	97.9987	0.00577872
A3G	59.1735	0.0596756	81.4582	0.0798749	84.7527	0.0505849	76.2675	0.0415303	93.926	0.00803372
A4G	68.0886	0.0711158	84.8937	0.0757981	88.0036	0.0543187	78.5693	0.0172036	89.9265	0.0146851
A2F0G	79.1194	0.0214558	82.0983	0.0468927	83.0271	0.022277	83.7912	0.0278939	94.4018	0.014227
A3F0G	69.0127	0.0562063	87.6896	0.0567479	83.4543	0.0495779	82.4614	0.091458	93.6133	0.0141023
A4F0G	5.35813	0.118107	10.9412	0.292036	7.3787	0.384177	10.5216	0.33479	10.6827	0.16858
A2FG	74.6335	0.0673422	87.1671	0.100231	93.5983	0.0423586	94.285	0.00827036	98.7904	0.00441281
A3FG	57.4413	0.0644461	79.4159	0.0876409	85.1028	0.0531047	74.5404	0.0291559	93.7559	0.0119578
A4FG	62.4132	0.0743422	73.7539	0.0616955	80.0779	0.0519608	68.5139	0.0358904	79.1463	0.0340551
A2S	28.2964	0.082366	36.6526	0.0784192	30.3647	0.0511743	25.1242	0.051418	36.438	0.0361317
A3S	19.4493	0.108221	36.4765	0.0664773	28.9145	0.142232	20.6448	0.245995	38.2687	0.0603366
A4S	13.8215	0.09664	28.9296	0.139986	22.8717	0.239194	14.1293	0.143362	32.9686	0.113643
A2F0S	44.3297	0.0622478	47.642	0.0646838	44.3556	0.0540923	41.7082	0.0716971	45.7796	0.0490701
A3F0S	29.2519	0.241031	39.5688	0.171994	31.949	0.368124	38.6748	0.326538	37.2391	0.0768533
A4F0S	1.08737	0.184119	2.51187	0.391463	1.66783	0.637496	2.51064	0.480018	2.46387	0.220099
A2FS	22.7627	0.0814146	30.1996	0.094045	26.8455	0.0892794	20.4051	0.0436055	32.7047	0.0640988
A3FS	17.4737	0.101919	35.6902	0.110196	27.8472	0.138505	14.7481	0.0497006	37.6399	0.0757965
A4FS	12.5688	0.109249	26.6046	0.16637	21.3219	0.255155	11.5896	0.202822	30.2343	0.127306
A2L	10.5947	0.1688	17.833	0.0790064	14.0066	0.0606116	11.2046	0.0808023	22.1717	0.0701243
A3L	4.64346	0.176184	17.5531	0.0657227	12.8817	0.237189	9.06895	0.348759	25.1065	0.0985769
A4L	3.05625	0.105027	23.7063	0.17997	17.2315	0.366528	8.42792	0.241204	29.3722	0.159947
A2F0L	29.0253	0.11088	30.1744	0.13665	30.7247	0.0650647	26.8478	0.0835617	26.2762	0.0777062
A3F0L	13.8228	0.317969	20.4316	0.186106	16.0158	0.415751	19.8198	0.361846	21.2687	0.0773015
A4F0L	0.373007	0.393215	1.92011	0.3201	1.28005	0.88463	2.21577	0.588253	2.1409	0.285234
A2FL	4.43153	0.199326	12.3456	0.109474	9.20731	0.180859	6.04316	0.0992988	21.8678	0.0993493
A3FL	3.02657	0.1005	16.8169	0.119381	12.011	0.218936	5.27345	0.0959544	25.1192	0.119464
A4FL	2.6901	0.111109	21.7122	0.209199	16.0749	0.397896	6.11674	0.363963	26.7953	0.179127
A2E	18.0785	0.0901764	17.6132	0.0735289	16.0886	0.0670463	12.7995	0.104419	15.3138	0.125054
A3E	15.1403	0.0758821	18.7471	0.0799484	15.6027	0.10419	10.6724	0.213928	14.1743	0.0429317
A4E	10.5899	0.105241	5.36946	0.128687	5.71987	0.076652	4.86121	0.183053	4.96729	0.0644338
A2F0E	15.4964	0.144303	17.5209	0.101987	13.8736	0.130359	15.0206	0.168974	19.5508	0.197043
A3F0E	15.2646	0.171876	18.7324	0.149496	15.904	0.328008	18.8747	0.298969	16.006	0.0839776
A4F0E	0.837764	0.137358	0.317204	0.405556	0.369429	0.367827	0.346254	0.435615	0.329586	0.158959
A2FE	18.9892	0.0883107	17.5771	0.0712758	17.4808	0.0812652	13.0505	0.0805276	11.3272	0.0968017
A3FE	15.042	0.0754129	18.9515	0.125296	15.3197	0.117572	8.40632	0.0888991	13.4298	0.0709491
A4FE	9.83716	0.106318	5.00077	0.132884	5.37	0.0826535	4.53814	0.201429	4.6127	0.0700146
A2GS	37.693	0.0740371	42.4536	0.0549669	33.3587	0.0434937	27.3239	0.0501641	37.4705	0.0319767
A3GS	32.6775	0.0772074	45.4502	0.0570279	34.3381	0.107252	27.3355	0.208921	40.236	0.052454
A4GS	20.0915	0.0759017	34.034	0.141594	25.9593	0.192757	18.4013	0.131015	36.1715	0.0953486
A2F0GS	55.7306	0.0483687	56.716	0.0507049	53.4628	0.0693335	48.7772	0.0908986	50.209	0.0513582
A3F0GS	42.5499	0.157188	44.4122	0.149185	37.499	0.334814	45.6552	0.262636	39.8489	0.0640791
A4F0GS	21.4492	0.0848475	19.6311	0.143951	18.1903	0.267716	20.0491	0.178821	20.0218	0.0568957
A2FGS	30.3053	0.106725	34.9891	0.08279	28.8668	0.0734316	21.9073	0.0420808	33.0962	0.0626307
A3FGS	30.0411	0.0745493	45.9314	0.0949362	33.2057	0.102461	20.588	0.0572566	39.4568	0.0663664
A4FGS	19.9101	0.0867677	35.8183	0.147628	26.3562	0.210249	17.0763	0.176883	37.6745	0.103271
A2GL	13.8069	0.142939	21.0787	0.068409	15.3593	0.051076	12.2491	0.0794551	22.7347	0.0687568
A3GL	7.80195	0.154675	21.4406	0.0745037	15.047	0.206482	11.8626	0.322135	26.5299	0.0902004
A4GL	4.52785	0.150583	27.6876	0.183851	19.1256	0.32782	10.7752	0.237999	32.1824	0.142677
A2F0GL	36.4742	0.0917084	36.4376	0.119756	37.2635	0.0669164	32.1617	0.103356	28.0342	0.0934714
A3F0GL	20.1015	0.232254	22.9121	0.169026	18.7754	0.379113	23.3271	0.295546	22.5161	0.0644223
A4F0GL	6.57198	0.29349	16.3552	0.18251	12.0831	0.484589	15.2361	0.260498	16.3604	0.098465
A2FGL	5.82814	0.174623	14.0957	0.105324	9.77821	0.15781	6.37995	0.0954117	22.2609	0.0959992
A3FGL	5.20739	0.0914133	21.0016	0.116365	13.8859	0.180956	7.13157	0.110126	26.5254	0.106977
A4FGL	4.32006	0.157137	28.9357	0.193382	19.2346	0.359138	8.86395	0.344523	33.3036	0.151706
A2GE	23.691	0.103289	20.3693	0.0765961	17.3664	0.0590719	13.5553	0.107575	15.6457	0.12744
A3GE	25.6021	0.0471939	22.6215	0.0425741	18.29	0.0898441	13.1928	0.223184	15.2543	0.0378964
A4GE	15.4877	0.0654914	6.35985	0.101608	6.54147	0.0672429	6.12935	0.187021	5.50691	0.0566786
A2F0GE	19.2881	0.124883	20.876	0.102327	16.6505	0.135639	17.8654	0.162938	20.6506	0.193585
A3F0GE	21.7389	0.103813	20.8738	0.125734	18.9365	0.313167	22.8457	0.250061	17.3554	0.0774316
A4F0GE	14.489	0.0563149	3.29631	0.1472	5.46556	0.343486	3.8512	0.502522	3.64492	0.193978
A2FGE	25.1837	0.116228	20.1232	0.0645416	18.5381	0.0736361	13.7654	0.081188	11.5314	0.0956835
A3FGE	26.2331	0.0466886	23.3028	0.066052	18.1115	0.108621	10.6308	0.102581	14.7059	0.0593082
A4FGE	15.6359	0.0689299	6.97878	0.0908725	6.74581	0.0913583	6.55281	0.191275	5.77213	0.0575453
A2HeqN	19.9116	0.084479	12.055	0.256661	8.64421	0.424537	12.2227	0.130604	3.92262	0.183792
A3HeqN	25.2419	0.0519864	10.1382	0.239663	9.74683	0.336911	22.7804	0.296573	6.27409	0.148739
A4HeqN	23.7407	0.0347221	9.94108	0.380068	9.47718	0.335595	19.1728	0.203897	8.08286	0.130284
A2HltN	12.4136	0.287488	5.11802	0.750634	4.00996	0.515604	2.43347	0.221257	0.509177	0.307844
A3HltN	38.8638	0.0997418	14.4051	0.343437	13.2492	0.30417	21.7663	0.0872973	4.48685	0.146862
A4HltN	31.7574	0.156443	12.9943	0.405419	12.7982	0.44389	20.847	0.0708201	10.841	0.14369

## Sheet: S3-FACS
Supplemental Table S3: Flow cytometry binding studies. Binding of plant lectins Maackia amurensis agglutinin (MAA; α2-3-sialylation) and Sambucus nigra agglutinin (SNA; α2,6-sialylation) as well as anti-glycan antibodies against Lewis A, sialyl Lewis A, Lewis X, sialyl Lewis X, Lewis B, Lewis Y and fucosylated LacdiNAc (LDNF) was measured using FACSCalibur or BD LSRFortessa™ flow cytometers (both…
	MAA	SNA	Lewis A	sialyl Lewis A	Lewis X	sialyl Lewis X	Lewis B	Lewis Y	LDNF
	AVG MFI	AVG MFI	AVG MFI	AVG MFI	AVG MFI	AVG MFI	AVG MFI	AVG MFI	AVG MFI
PaTu-S	8.38667	63.12	9.14	181.817	154.348	nd*	nd*	83.9956	124.13
PaTu-T	17.2167	25.15	8.41626	12.722	10.0944	144.767	9.43333	4.61431	1.13077
PDAC1	12.85	25.8167	nd*	56.29	23.49	239.667	nd*	28.99	2.45667
PDAC2	5.89667	17.8167	147.255	463.46	38.755	752.333	414.667	75.8583	nd*
hTERT-HPNE	15.55	18.8833	nd*	6.45833	43.3633	780.667	14.6667	5.83	11.5483
nd* no signal detected

## Sheet: S4-Calibration list
Supplemental Table S4: Calibration list. N-glycans which were used to internally recalibrate the obtained mass spectra. H = hexose; N = N-acetylhexosamine; F = deoxyhexose, fucose; L = lactonized ⍺2,3-linked N-acetylneuraminic acid; E = ethyl esterified ⍺2,6-linked N-acetylneuraminic acid.
Glycan compositions	m/z [M+Na]+
H5N2	1257.42
H6N2	1419.48
H7N2	1581.53
H8N2	1743.58
H9N2	1905.63
H5N4F1L1	2082.72
H5N4F1E1	2128.77
H6N5F1	2174.77
H5N4F1L2	2355.81
H6N6F1	2377.85
H6N5F1E1	2493.9
H7N6F1	2539.9
H6N5F1L2	2720.94
H7N7F1	2742.98
H6N5F1E2	2813.03
H7N6F1E1	2859.03
H6N5F1L3	2994.03
H7N6F2E1	3005.09
H7N6F1L3	3359.2
H7N6F1E2L1	3451.24
H7N6F1E2L2	3724.33

## Sheet: S5-CuratedData
Supplemental Table S5: Curated data after combat batch-correction. Data was calibrated (see Supplemental Table S4) and targeted data extraction of individual mass spectra performed using our in-house software developed for automated data processing, MassyTools version 0.1.8.0 42. Spectrum as well as analyte quality was assessed using several quality parameters calculated within the software. Fina…
					m/z [M+Na]+	1079.37	1095.37	1257.42	1282.45	1298.45	1339.48	1403.48	1419.48	1444.51	1460.5	1485.53	1501.53	1542.56	1581.53	1606.56	1617.58	1622.55	1647.59	1663.58	1688.61	1704.61	1717.59	1743.58	1763.63	1768.61	1774.61	1779.63	1793.64	1809.64	1825.63	1850.67	1866.66	1891.69	1895.64	1905.63	1925.69	1936.67	1941.68	1955.7	1966.71	1971.69	1982.71	1996.72	2012.72
SampleID	Cell.Line	MALDISpot	BiolRep	TechnRep	Batch	H3N2F1	H4N2	H5N2	H3N3F1	H4N3	H3N4	H5N2F1	H6N2	H4N3F1	H5N3	H3N4F1	H4N4	H3N5	H7N2	H5N3F1	H4N3E1	H6N3	H4N4F1	H5N4	H3N5F1	H4N5	H4N3L1F1	H8N2	H4N3E1F1	H6N3F1	H4N4L1	H5N3E1	H4N4F2	H5N4F1	H6N4	H4N5F1	H5N5	H3N6F1	H6N3L1	H9N2	H5N3F1E1	H5N4L1	H6N3E1	H5N4F2	H4N4E1F1	H6N4F1	H5N4E1	H4N5F2	H5N5F1
SH215_0_D13_1.xy	hTERT-HPNE	D13	1	1	SH215	0.0691903	0.0843367	3.47506	0.0921285	0.0824136	0.0141172	0.0426363	4.16935	0.258846	0.178022	0.0588318	0.0722403	0.0152324	8.49216	0.257677	0.108701	0.635306	0.107282	1.0851	0.108829	0.0225765	0.20495	13.6866	0.00156664	0.170908	0.29421	0.705921	0.105784	4.86508	0.156429	0.0998604	0.0990754	0.0219046	0.468763	15.9141	0.0123018	1.99493	1.10192	0.147914	0.159806	0.169589	1.60648	0.0850359	0.135619
RP_normal_ethyl_5+05sDHB_APACI_85lp_0_H17_1.xy	hTERT-HPNE	H17	1	1	SH97	0.203517	0.0717512	1.71145	0.22814	0.0806005	0.0462101	0.123206	7.89985	0.375024	0.156719	0.355042	0.147035	0.0454814	9.38263	0.320389	0.0107873	0.620058	0.465321	1.22342	0.460073	0.0130321	0.186586	17.7491	0.00576389	0.283937	0.729533	0.0210711	0.155431	9.40219	0.09543	0.148587	0.0987246	0.106176	0.258018	16.6507	0.0128238	1.7317	0.155949	0.330582	0.213225	0.125657	0.165875	0.0691287	0.175538
RP_normal_ethyl_5+05sDHB_APACI_85lp_0_H18_1.xy	hTERT-HPNE	H18	1	2	SH97	0.140243	0.0647593	1.1577	0.189144	0.049329	0.0360795	0.0804896	5.91182	0.321627	0.123337	0.251896	0.13103	0.0184376	7.59289	0.257658	0.0208026	0.468702	0.409911	1.07412	0.361064	0.00637856	0.182112	15.1538	0.00609579	0.241636	0.335632	0.0204457	0.161519	9.70152	0.0973494	0.135555	0.109744	0.103013	0.256192	15.1895	0.00955815	1.17835	0.197996	0.350091	0.107895	0.101012	0.137411	0.0681979	0.182265
RP_normal_ethyl_5+05sDHB_APACI_85lp_0_H19_1.xy	hTERT-HPNE	H19	1	3	SH97	0.210546	0.0734591	1.66918	0.235463	0.0797297	0.0487556	0.119085	7.91265	0.381327	0.144625	0.355213	0.140528	0.0277544	9.23598	0.313933	0.0125917	0.604168	0.45938	1.23626	0.425959	0.0170892	0.184036	17.446	0.0102126	0.282558	0.665164	0.0261274	0.152657	9.44878	0.080206	0.128974	0.0967817	0.099155	0.251549	16.5698	0.00982033	1.65495	0.155738	0.287906	0.179335	0.125897	0.131686	0.0600387	0.162546
RP_normal_ethyl_5+05sDHB_APACI_85lp_0_H20_1.xy	hTERT-HPNE	H20	1	4	SH97	0.157767	0.0753657	1.34198	0.18979	0.0594312	0.0451256	0.107596	6.95927	0.306602	0.122738	0.267448	0.152117	0.0429792	9.1508	0.287932	0.00921851	0.531396	0.386274	1.06129	0.369986	0.00748257	0.129386	19.6094	0	0.280451	0.435501	0.0150571	0.166164	9.30982	0.0944674	0.148555	0.103799	0.0988567	0.215171	19.2787	0.0120376	1.09461	0.130733	0.326253	0.127771	0.112126	0.132799	0.0699285	0.159065
SH215_0_B21_1.xy	hTERT-HPNE	B21	2	1	SH215	0.156017	0.148266	7.33095	0.10145	0.193685	0.0226509	0.100778	6.39619	0.425257	0.342666	0.0652104	0.103299	0.0241968	11.683	0.357501	0.177488	0.999175	0.128352	1.43901	0.125835	0.0175816	0.166033	13.8811	0.0280846	0.276953	0.338578	1.11521	0.0364781	4.66474	0.19546	0.0733548	0.133493	0.105071	0.35451	15.564	0.0356664	1.50073	1.61735	0.151849	0.176673	0.421601	2.05687	0.0773653	0.109942
SH215_0_B22_1.xy	hTERT-HPNE	B22	2	2	SH215	0.135779	0.102934	5.27065	0.126124	0.150479	0.0327356	0.0797336	5.64777	0.363305	0.234597	0.117277	0.0988186	0.0410142	9.67281	0.303098	0.137774	0.608155	0.186114	1.02695	0.186089	0.067994	0.177567	14.4738	0.0218488	0.181964	0.357889	0.813038	0.148283	4.43968	0.128037	0.177026	0.0712995	0.0831794	0.373488	16.4635	0.192435	1.6296	1.23675	0.166871	0.233638	0.321183	1.70796	0.0873635	0.19667
RP_normal_ethyl_5+05sDHB_APACI_85lp_0_H21_1.xy	hTERT-HPNE	H21	2	1	SH97	0.179625	0.0735797	1.31991	0.0794029	0.0621413	0.0225223	0.125214	9.02796	0.217027	0.15309	0.0950424	0.0957386	0.0695916	10.1259	0.287121	0.0182073	0.665642	0.135405	1.04119	0.160694	0.020657	0.131293	22.3792	0	0.289439	0.81397	0.0211844	0.0722334	5.89039	0.0772066	0.14134	0.0714368	0.0770174	0.256684	21.5139	0.0029865	2.02031	0.134433	0.229399	0.249547	0.0313603	0.132961	0.0510045	0.100261
RP_normal_ethyl_5+05sDHB_APACI_85lp_0_H22_1.xy	hTERT-HPNE	H22	2	2	SH97	0.103593	0.0570474	0.912801	0.0629313	0.0464937	0.0197213	0.0797613	7.14123	0.172533	0.0990447	0.0637504	0.0833821	0.0145913	9.27762	0.252858	0.0107683	0.556445	0.121269	0.904333	0.128998	0.0118683	0.082704	22.908	0	0.311721	0.485706	0.0129145	0.0821649	5.84667	0.0672609	0.124936	0.0779939	0.0744188	0.213251	23.3852	0.00486391	1.3881	0.115822	0.233426	0.146039	0.0210418	0.0912127	0.0492401	0.102352
RP_normal_ethyl_5+05sDHB_APACI_85lp_0_H23_1.xy	hTERT-HPNE	H23	2	3	SH97	0.196213	0.0845577	1.11897	0.0885357	0.073915	0.0373514	0.0902819	7.0697	0.215784	0.136396	0.065842	0.0888887	0.0317188	9.40936	0.30558	0.013508	0.581741	0.136359	0.817281	0.124004	0.00317711	0.126743	21.6899	0.000254726	0.365563	0.808411	0.0148397	0.0752448	5.49092	0.0655995	0.111049	0.0782217	0.0853368	0.250186	22.4658	0.00519709	1.99276	0.115375	0.23858	0.230892	0.0264233	0.0640349	0.0482152	0.105191
RP_normal_ethyl_5+05sDHB_APACI_85lp_0_H24_1.xy	hTERT-HPNE	H24	2	4	SH97	0.14358	0.0787456	1.27847	0.0778169	0.0521825	0.0332122	0.10757	7.80814	0.215779	0.132415	0.0958721	0.0963523	0.0309676	9.95073	0.262157	0.0168735	0.627174	0.154041	0.927491	0.178836	0.00901615	0.12246	22.3408	0.0063808	0.260368	0.30598	0.0100951	0.122385	5.85165	0.0687955	0.136395	0.0852406	0.0994518	0.258771	21.5536	0.0105878	1.02698	0.151231	0.270313	0.132571	0.0212532	0.14337	0.0586909	0.112553
SH215_0_A8_1.xy	hTERT-HPNE	A8	3	2	SH215	0.675037	0.257466	2.07149	0.212733	0.0794992	0.0768602	0.209598	5.02227	0.494737	0.178398	0.0827588	0.125113	0.0281617	6.18312	0.337477	0.0319323	0.287934	0.162396	0.958781	0.183286	0.0220701	0.573419	12.931	0.026715	0.370064	0.484203	0.0620423	0.0946721	5.98384	0.129939	0.173379	0.0571265	0.10654	0.294467	20.7408	0.00495808	1.68282	0.198105	0.111088	0.154886	0.0170362	0.280918	0.0658928	0.167079
RP_normal_ethyl_5+05sDHB_APACI_85lp_0_I4_1.xy	hTERT-HPNE	I4	3	4	SH97	0.0952619	0.0601751	0.710629	0.0718904	0.0456445	0.0257548	0.0685365	4.59132	0.168838	0.116343	0.0712347	0.0893331	0.0230692	7.10241	0.225196	0.0100151	0.505103	0.128377	1.12267	0.14142	0.0116419	0.150463	17.4202	0.0180876	0.247162	0.1954	0.0399713	0.124312	7.55878	0.119098	0.140296	0.0983259	0.0439855	0.250713	18.4159	0.00524714	1.18031	0.230877	0.382404	0.11316	0.0349033	0.581068	0.0475922	0.145954
SH215_0_D15_1.xy	hTERT-HPNE	D15	4	1	SH215	0.768529	0.180673	2.2264	0.146788	0.101693	0.0285567	0.237977	6.33613	0.578189	0.183595	0.06387	0.101283	0.0133149	6.98819	0.262607	0.0298171	0.264895	0.18719	0.959598	0.18803	0.0422859	0.571879	11.0469	0.0208382	0.228575	0.972546	0.0908367	0.020407	6.78262	0.0575262	0.133069	0.100501	0.133353	0.234476	15.0824	0.00892947	2.03468	0.201853	0.0881972	0.0888543	0.0285424	0.18949	0.0280213	0.172059
SH215_0_D16_1.xy	hTERT-HPNE	D16	4	2	SH215	0.81822	0.202973	2.90591	0.117621	0.0849362	0.0218798	0.331458	8.83865	0.502109	0.124046	0.0561737	0.059815	0.0274305	9.94929	0.235437	0.0209252	0.284531	0.132213	0.965198	0.19185	0.0548061	0.371653	15.5665	0.0165395	0.223142	0.331748	0.065388	0.0610233	6.64395	0.0632261	0.133241	0.118941	0.0965358	0.147972	22.6113	0.040279	1.09503	0.142688	0.11995	0.202578	0.0630264	0.215313	0.0388221	0.131826
RP_normal_ethyl_5+05sDHB_APACI_85lp_0_I5_1.xy	hTERT-HPNE	I5	4	1	SH97	0.16967	0.0705363	1.11943	0.0793939	0.0479035	0.0246137	0.101898	7.0843	0.260663	0.128061	0.0752899	0.0913977	0.0224533	8.4939	0.284897	0.0173715	0.555959	0.133247	1.09882	0.123215	0.00676871	0.192382	19.6366	0.0178738	0.277694	0.292997	0.0233136	0.0963774	6.52997	0.103941	0.113788	0.104446	0.067803	0.280501	20.4771	0.000741695	1.32658	0.174805	0.315235	0.106612	0.0156768	0.350404	0.0449469	0.140893
RP_normal_ethyl_5+05sDHB_APACI_85lp_0_I6_1.xy	hTERT-HPNE	I6	4	2	SH97	0.10199	0.0621022	0.967095	0.0516657	0.0348873	0.0170043	0.0982472	6.55796	0.158788	0.103041	0.0607815	0.0824403	0.0312242	9.05505	0.251582	0.0234113	0.602448	0.111703	0.928241	0.142747	0.0155347	0.123713	22.665	0.00787448	0.24668	0.201664	0.0255416	0.10206	5.81021	0.0940572	0.139514	0.0657309	0.0653459	0.262056	23.8999	0	0.900158	0.169817	0.286953	0.129439	0.0189821	0.367785	0.04919	0.10955
RP_normal_ethyl_5+05sDHB_APACI_85lp_0_I7_1.xy	hTERT-HPNE	I7	4	3	SH97	0.1824	0.0852926	1.42074	0.0604915	0.051846	0.0316634	0.125999	8.65814	0.244285	0.121202	0.0609169	0.078843	0.0347504	10.0982	0.280903	0.0194405	0.597061	0.0954236	1.0747	0.10065	0.0238986	0.140583	23.2312	0.0109376	0.303411	0.450432	0.0243394	0.0844693	6.22299	0.0986244	0.0741793	0.0806245	0.0614348	0.217111	22.6585	0.00488098	1.33837	0.116906	0.265241	0.112598	0.0296632	0.263188	0.0381927	0.131281
RP_normal_ethyl_5+05sDHB_APACI_85lp_0_I8_1.xy	hTERT-HPNE	I8	4	4	SH97	0.121704	0.0708688	0.888553	0.0573817	0.043715	0.026377	0.105978	5.89916	0.189427	0.123673	0.0611275	0.0683184	0.0367955	8.39769	0.253354	0.0105255	0.623018	0.110206	0.910196	0.124496	0.0085884	0.0990977	21.5149	0.00825444	0.256294	0.218787	0.0230246	0.0940376	5.88416	0.0987933	0.149271	0.072162	0.0806099	0.252521	24.3565	0.00234651	0.970437	0.1907	0.270493	0.146638	0.0247382	0.359382	0.0562399	0.122512
SH215_0_B17_1.xy	hTERT-HPNE	B17	5	1	SH215	0.068377	0.0939681	5.56658	0.0882143	0.109751	0.0175467	0.0575155	6.01192	0.336213	0.283344	0.0470959	0.113864	0.020897	11.4714	0.342183	0.130055	1.03754	0.12887	1.49392	0.131306	0.0154958	0.181378	16.4615	0.00734741	0.257269	0.310023	0.887894	0.0680405	5.46269	0.175574	0.085904	0.112215	0.092973	0.323904	18.9333	0.0286414	1.42371	1.31963	0.181596	0.194385	0.369251	1.79511	0.0655716	0.106414
SH215_0_B18_1.xy	hTERT-HPNE	B18	5	2	SH215	0.0796378	0.0879911	4.30496	0.110366	0.0991624	0.0229283	0.0569263	5.40608	0.34213	0.220486	0.0763766	0.0887266	0.0274247	9.27273	0.333158	0.147532	0.697651	0.130899	1.15559	0.15488	0.0190974	0.191472	15.3252	0	0.233368	0.466435	0.853808	0.128614	5.31647	0.125176	0.141753	0.0886048	0.0488883	0.422526	17.6112	0.00712521	1.97698	1.24579	0.131279	0.188662	0.219027	1.73451	0.0745809	0.13872
RP_normal_ethyl_5+05sDHB_APACI_85lp_0_I10_1.xy	hTERT-HPNE	I10	5	2	SH97	0.113051	0.0637857	0.910294	0.0549032	0.042485	0.0179632	0.0911432	5.45418	0.185908	0.092223	0.0572148	0.078054	0.0207575	8.169	0.220908	0.0184904	0.45118	0.105997	0.848343	0.126547	0.0262182	0.111355	21.1877	0.00263	0.278054	0.238774	0.021479	0.0780355	5.72641	0.0772939	0.132257	0.0790152	0.0668443	0.194894	25.1992	0	0.980906	0.138017	0.211233	0.114701	0.0160825	0.306718	0.0382963	0.142316
RP_normal_ethyl_5+05sDHB_APACI_85lp_0_I11_1.xy	hTERT-HPNE	I11	5	3	SH97	0.215602	0.0883331	1.36285	0.0949684	0.0705778	0.023005	0.112921	6.46945	0.315077	0.132286	0.0892006	0.0773278	0.0258348	7.51009	0.249763	0.0218065	0.502887	0.135483	1.10304	0.116708	0.00588333	0.237541	16.3802	0.0277691	0.217809	0.293549	0.0337364	0.0836697	6.99307	0.0863145	0.132774	0.110595	0.0646612	0.278731	17.871	0.0135502	1.49195	0.197287	0.263213	0.127311	0.0175274	0.491705	0.0437615	0.141568
RP_normal_ethyl_5+05sDHB_APACI_85lp_0_I12_1.xy	hTERT-HPNE	I12	5	4	SH97	0.1457	0.0657289	1.01755	0.0648082	0.0447852	0.0188341	0.0957297	5.70226	0.208592	0.104875	0.0512749	0.0636762	0.025336	7.67105	0.222331	0.0101553	0.478314	0.105082	0.882985	0.120085	0.00672769	0.14175	18.6641	0.0150926	0.215151	0.243857	0.0291837	0.0766393	6.06616	0.0809714	0.127071	0.0721603	0.0570023	0.229532	21.8613	0.00423624	1.13686	0.174661	0.216569	0.124714	0.0179647	0.431358	0.0509102	0.13271
RP_normal_ethyl_5+05sDHB_APACI_85lp_0_I9_1.xy	hTERT-HPNE	I9	5	1	SH97	0.277387	0.0973907	1.39009	0.104315	0.093155	0.0337637	0.144109	6.33925	0.359156	0.179829	0.104816	0.0863631	0.0433268	7.21866	0.299246	0.0425316	0.542001	0.143739	1.09203	0.128694	0.016281	0.282017	15.6659	0.0454441	0.231715	0.293262	0.0526747	0.107881	7.15976	0.109865	0.108212	0.104355	0.0561339	0.259107	16.9598	0.0318086	1.45909	0.237497	0.254375	0.139309	0.0207264	0.666554	0.0616241	0.162446
SH215_0_A5_1.xy	hTERT-HPNE	A5	6	1	SH215	0.210094	0.219076	7.49274	0.11499	0.16768	0.0336771	0.107755	5.50302	0.4639	0.305658	0.0490493	0.110662	0.0494986	10.1825	0.452297	0.201761	1.0402	0.253156	1.49999	0.129231	0.0192402	0.235614	15.2153	0.00892993	0.259729	0.63325	1.11156	0.102537	5.40802	0.221379	0.125445	0.0632388	0.0695198	0.414362	13.7882	0.0168932	2.08291	1.64812	0.236512	0.189537	0.507531	2.17296	0.0888342	0.189555
SH215_0_A6_1.xy	hTERT-HPNE	A6	6	2	SH215	0.120804	0.152712	4.82473	0.130127	0.118233	0.0298801	0.0503185	4.51418	0.310716	0.219114	0.0438288	0.107092	0.0235069	8.96075	0.346358	0.16102	0.707933	0.169005	1.14742	0.111033	0.00258556	0.197198	16.627	0.00971846	0.282939	0.39814	0.956464	0.0926066	5.03058	0.174649	0.105325	0.0986657	0.0236242	0.466937	16.02	0.0625885	2.12538	1.53364	0.197897	0.206118	0.349044	2.07615	0.0782663	0.205824
RP_normal_ethyl_5+05sDHB_APACI_85lp_0_I13_1.xy	hTERT-HPNE	I13	6	1	SH97	0.15686	0.0886481	1.2895	0.096173	0.057067	0.0249555	0.0987746	7.60951	0.265185	0.149645	0.0726092	0.119652	0.0279389	9.30182	0.268693	0.00985626	0.68908	0.135531	1.20338	0.113681	0.0126585	0.161093	19.7382	0.0106359	0.237324	0.282232	0.0225323	0.112282	7.29048	0.0829755	0.0864117	0.0989791	0.0677411	0.256559	19.477	0.00343473	1.16929	0.13771	0.26225	0.0794984	0.0205353	0.265244	0.0335691	0.104532
RP_normal_ethyl_5+05sDHB_APACI_85lp_0_I14_1.xy	hTERT-HPNE	I14	6	2	SH97	0.135404	0.057125	0.89885	0.0677072	0.0579752	0.0162515	0.0891022	5.95924	0.2124	0.14743	0.0794288	0.0965283	0.0359539	7.79002	0.253175	0.020621	0.641712	0.137062	1.11353	0.142286	0.00364888	0.134058	17.8134	0.0112182	0.222641	0.219589	0.0267807	0.114293	7.54016	0.0943041	0.121565	0.0830798	0.0578677	0.273568	18.8903	0.00915217	1.10744	0.179178	0.272533	0.123442	0.0227051	0.456278	0.0606557	0.133044
RP_normal_ethyl_5+05sDHB_APACI_85lp_0_I15_1.xy	hTERT-HPNE	I15	6	3	SH97	0.149085	0.0602628	0.968091	0.0947248	0.0595695	0.0227446	0.0908184	5.88981	0.260426	0.15898	0.0843344	0.0914905	0.0341529	7.0153	0.24588	0.0110038	0.612949	0.146123	1.23611	0.139012	0.0101412	0.196372	14.817	0.0229855	0.205835	0.244775	0.0352049	0.124115	7.81438	0.07148	0.111579	0.0933811	0.0640428	0.31585	15.295	0.01439	1.41678	0.217549	0.240318	0.113245	0.0142943	0.518549	0.0534944	0.109046
RP_normal_ethyl_5+05sDHB_APACI_85lp_0_I16_1.xy	hTERT-HPNE	I16	6	4	SH97	0.0956695	0.0505754	0.656422	0.071938	0.0455957	0.0198475	0.0595481	4.81442	0.16287	0.101843	0.0652549	0.0849856	0.0262123	7.05236	0.219109	0.0185475	0.493395	0.132271	0.929478	0.13836	0.0206048	0.122309	17.5152	0.0118879	0.219116	0.164273	0.0137393	0.0961679	6.65758	0.0829995	0.135243	0.0856159	0.0652819	0.243414	20.0555	0.0113268	0.960122	0.184478	0.269647	0.112029	0.0158992	0.295599	0.0446657	0.108931
SH215_0_D23_1.xy	hTERT-HPNE	D23	7	1	SH215	0.0984557	0.109012	4.57634	0.10082	0.116116	0.00729747	0.0796707	5.65055	0.336039	0.252548	0.0851051	0.0351201	0.0417139	10.7119	0.23933	0.0965265	0.678246	0.140956	1.03712	0.153941	0.0728353	0.186998	15.7041	0.00548378	0.112583	0.187788	0.840025	0.131559	4.49321	0.250404	0.10189	0.0523157	0	0.402017	17.194	0.0635476	1.70963	1.23909	0.263756	0.0942367	0.184522	1.81886	0.142267	0.135797
SH215_0_D24_1.xy	hTERT-HPNE	D24	7	2	SH215	0.113833	0.0886101	5.01012	0.0898724	0.106205	0.0163118	0.0836205	6.22106	0.324655	0.219562	0.0545829	0.0738144	0.0569398	11.25	0.319915	0.130091	0.727695	0.103438	1.03336	0.148633	0.0286817	0.156115	16.2224	0.0153129	0.246028	0.219484	0.858898	0.102909	4.36978	0.107053	0.136226	0.061761	0.0559632	0.38887	17.8355	0.0340723	1.49958	1.27356	0.122053	0.131703	0.224186	1.79516	0.115268	0.122883
RP_normal_ethyl_5+05sDHB_APACI_85lp_0_I17_1.xy	hTERT-HPNE	I17	7	1	SH97	0.114843	0.0718425	1.15123	0.0796982	0.0516253	0.030743	0.0964953	7.03987	0.191671	0.151505	0.0645388	0.101378	0.0289744	9.18223	0.254984	0.00640909	0.712165	0.11274	1.15828	0.110084	0.00664707	0.102328	20.7211	0.00867836	0.249412	0.322097	0.0200343	0.106153	7.19955	0.0791699	0.0816423	0.080349	0.0732331	0.212321	22.2553	0	1.14577	0.146251	0.258365	0.107419	0.0206691	0.279063	0.0328564	0.100547
RP_normal_ethyl_5+05sDHB_APACI_85lp_0_I18_1.xy	hTERT-HPNE	I18	7	2	SH97	0.139525	0.0695202	0.886876	0.0798494	0.0568531	0.0190123	0.0768784	5.74584	0.207433	0.144575	0.0715113	0.0839791	0.0223619	7.53568	0.237299	0.012722	0.576917	0.14084	1.12167	0.12477	0.00616258	0.142715	17.1556	0.0130867	0.215929	0.248705	0.015799	0.102349	7.5934	0.0793581	0.131323	0.0834157	0.0536908	0.235744	19.0806	0.00894868	1.18332	0.200052	0.267802	0.116346	0.0279551	0.327563	0.0483508	0.122085
RP_normal_ethyl_5+05sDHB_APACI_85lp_0_I19_1.xy	hTERT-HPNE	I19	7	3	SH97	0.150067	0.0616309	1.29998	0.0978982	0.0573515	0.026318	0.0981739	6.92409	0.264586	0.154529	0.0822449	0.0894896	0.0403717	7.89718	0.248805	0.0185976	0.590793	0.170187	1.20427	0.130358	0.00683402	0.16383	15.5696	0.0101706	0.182695	0.284558	0.0236641	0.102628	8.92688	0.0809669	0.117034	0.084252	0.0608369	0.255739	16.1749	0.00975113	1.31706	0.217178	0.31278	0.121865	0.0371126	0.448978	0.045722	0.123331
RP_normal_ethyl_5+05sDHB_APACI_85lp_0_I20_1.xy	hTERT-HPNE	I20	7	4	SH97	0.0920773	0.0483469	0.828739	0.0749318	0.0420698	0.0171288	0.0728861	5.3536	0.180697	0.103902	0.0538435	0.0752943	0.0224564	7.65257	0.207424	0.00503099	0.531074	0.138518	1.01967	0.131015	0.0121938	0.101593	18.2518	0.00796317	0.226909	0.266743	0.0128476	0.0969752	7.84017	0.0886558	0.12792	0.0853931	0.0691586	0.207812	20.26	0.00844175	1.10309	0.159998	0.308763	0.120676	0.0277055	0.282168	0.041267	0.131036
SH215_0_B7_1.xy	hTERT-HPNE	B7	8	1	SH215	0.639782	0.651824	9.11403	0.135838	0.235702	0.0216303	0.260531	7.61295	0.576592	0.198048	0.0640323	0.0802202	0.0207717	12.5169	0.314848	0.0746339	0.51325	0.157638	1.08726	0.0755281	0.00921955	0.291358	12.8547	0.0129769	0.196439	0.303453	0.421419	0.0668336	5.0552	0.110607	0.0470984	0.143035	0.0628053	0.149764	15.1987	0.0581762	0.959319	0.647351	0.0975351	0.155392	0.12049	0.81081	0.0261013	0.150991
SH215_0_B8_1.xy	hTERT-HPNE	B8	8	2	SH215	0.491765	0.263237	5.48915	0.124184	0.162796	0.0172909	0.151345	5.9028	0.553984	0.150864	0.0571772	0.0652062	0.0327392	9.7833	0.278072	0.0517116	0.400537	0.173871	0.930134	0.132637	0.0220997	0.407559	14.7949	0	0.184845	0.356397	0.277116	0.0708165	5.83994	0.109825	0.108691	0.138271	0.0422599	0.257716	19.441	0.0113087	1.23791	0.469948	0.0895589	0.181888	0.090503	0.628686	0.0556437	0.138552
RP_normal_ethyl_5+05sDHB_APACI_85lp_0_I21_1.xy	hTERT-HPNE	I21	8	1	SH97	0.163636	0.086799	1.75938	0.0760579	0.0437	0.0229905	0.1003	7.05552	0.258587	0.0987041	0.060252	0.0695534	0.0217632	8.62064	0.244873	0.0225282	0.484913	0.114081	0.846682	0.101708	0.0141854	0.185934	18.2381	0.0167293	0.19805	0.233315	0.0550255	0.0980107	5.93296	0.065774	0.105257	0.0787587	0.0416818	0.249764	20.1563	0.0116123	1.07165	0.212266	0.172179	0.10238	0.0219457	0.558843	0.0380408	0.126405
RP_normal_ethyl_5+05sDHB_APACI_85lp_0_I22_1.xy	hTERT-HPNE	I22	8	2	SH97	0.151966	0.082645	1.33873	0.0698262	0.044468	0.0170957	0.0891334	5.98213	0.23546	0.103341	0.0647409	0.0718609	0.0251765	7.61484	0.237511	0.033743	0.449235	0.110536	0.78206	0.120273	0.0138962	0.188062	16.9493	0.0357703	0.198934	0.229806	0.054417	0.0976311	5.74842	0.0662503	0.135183	0.0835435	0.0451671	0.269175	19.1459	0.00568012	1.16056	0.247391	0.173312	0.123335	0.0201121	0.648954	0.0524447	0.132802
RP_normal_ethyl_5+05sDHB_APACI_85lp_0_I23_1.xy	hTERT-HPNE	I23	8	3	SH97	0.15173	0.0792332	1.5991	0.0721226	0.0401034	0.0295254	0.107684	7.25099	0.223113	0.0998863	0.0548171	0.0924105	0.0102888	9.53596	0.269687	0.0117724	0.524201	0.0931222	0.810471	0.0851616	0.0117847	0.117553	21.5549	0.0121225	0.278309	0.390293	0.0368058	0.0799713	5.4864	0.0684318	0.0634934	0.0942424	0.0773057	0.212855	23.339	0.0108334	1.21805	0.158298	0.171014	0.119504	0.0231197	0.284898	0.0339127	0.119381
RP_normal_ethyl_5+05sDHB_APACI_85lp_0_I24_1.xy	hTERT-HPNE	I24	8	4	SH97	0.223391	0.158499	1.89257	0.0801315	0.0564555	0.0323611	0.13948	7.5022	0.255705	0.119892	0.0585557	0.0991427	0.0386538	9.64419	0.272595	0.0155918	0.546678	0.118102	0.767031	0.114487	0.0208732	0.152975	21.4302	0.00969411	0.257267	0.252912	0.0522653	0.107025	5.06703	0.0601309	0.115016	0.0803087	0.0784479	0.235798	23.3801	0.00368145	0.883005	0.193245	0.178683	0.119503	0.0180648	0.409635	0.0422587	0.12626
RP_PaTu-S_ethyl_5+05sDHB_APACI_85lp_0_F1_2.xy	PaTu-S	F1	1	1	SH97	0.869158	0.175642	4.48217	0.351018	0.124567	0.205482	0.39946	11.0158	0.467993	0.198427	1.24582	0.197598	0.216768	7.8382	0.441152	0.208872	0.220584	0.525256	0.376579	1.734	0.302259	0.0730089	14.4875	1.24589	0.55006	0.406972	0.486843	0.410395	0.890997	0.16383	0.890646	0.249227	1.05092	0.126106	9.31929	0.256965	0.457753	1.04528	0.308677	0.379517	0.148801	0.381226	0.631026	0.916264
RP_PaTu-S_ethyl_5+05sDHB_APACI_85lp_0_F2_1.xy	PaTu-S	F2	1	2	SH97	0.953986	0.221674	4.33567	0.355245	0.106694	0.186081	0.454443	11.2893	0.419467	0.17998	1.2109	0.184152	0.262072	7.30017	0.39075	0.221306	0.198026	0.543336	0.330869	1.63065	0.335781	0.14631	12.8383	1.42005	0.486443	0.633444	0.579819	0.461147	0.825411	0.19822	0.887608	0.246908	1.01883	0.0949518	8.16343	0.291096	0.647972	1.08765	0.296719	0.471331	0.203792	0.466046	0.695976	0.905099
SH215_0_C10_1.xy	PaTu-S	C10	2	2	SH215	0.328913	0.0803605	1.73518	0.17585	0.0230254	0.0568083	0.196133	9.90409	0.103404	0.114833	0.419274	0.0712427	0.12119	8.61942	0.187346	0.0368694	0.127122	0.24948	0.305456	0.885975	0.154585	0.0822503	22.7891	0.704485	0.186017	0.143063	0.0950939	0.137702	0.426395	0.113182	0.457824	0.147014	0.648117	0.0691376	24.5973	0.0939889	0.244071	0.435251	0.152074	0.483675	0.086699	0.172543	0.237141	0.244173
SH215_0_C9_1.xy	PaTu-S	C9	2	1	SH215	0.448438	0.0833655	2.07428	0.250879	0.0367433	0.0920265	0.267143	10.615	0.205303	0.0955661	0.585988	0.103351	0.115902	8.4728	0.225335	0.052919	0.139181	0.277537	0.283909	1.1041	0.169624	0.0647333	22.0694	0.909153	0.279723	0.312454	0.139429	0.155419	0.369734	0.102004	0.441371	0.0776494	0.953852	0.0798546	22.8981	0.146961	0.309885	0.482764	0.135139	0.393601	0.0266548	0.243852	0.301255	0.305321
RP_PaTu-S_ethyl_5+05sDHB_APACI_85lp_0_F5_1.xy	PaTu-S	F5	2	1	SH97	0.586785	0.444882	2.81476	0.181985	0.0982507	0.112098	0.256697	11.9722	0.409172	0.178337	0.348382	0.128138	0.114712	11.2684	0.501772	0.0610207	0.153781	0.312703	0.224072	0.587543	0.137105	0.0428557	24.4367	0.45072	0.730883	0.395052	0.3026	0.297464	0.664548	0.134263	0.448252	0.122082	0.334762	0.116852	16.4468	0.214763	0.359074	0.725915	0.436416	0.203593	0.281847	0.100647	0.334733	0.567762
RP_PaTu-S_ethyl_5+05sDHB_APACI_85lp_0_F6_1.xy	PaTu-S	F6	2	2	SH97	0.419388	0.179069	2.32189	0.185972	0.0893627	0.0983016	0.17616	10.1517	0.361849	0.136207	0.368908	0.0819613	0.130168	9.23078	0.445556	0.0981019	0.193434	0.312919	0.204416	0.675901	0.120978	0.0702738	21.6048	0.576256	0.628466	0.549993	0.345949	0.270765	0.720892	0.116315	0.478495	0.12897	0.305545	0.0955722	15.4264	0.247794	0.62162	0.880068	0.535357	0.253492	0.306849	0.164848	0.39649	0.612716
RP_PaTu-S_ethyl_5+05sDHB_APACI_85lp_0_F8_1.xy	PaTu-S	F8	2	4	SH97	0.326063	0.131445	2.4382	0.136862	0.041832	0.0823188	0.188609	11.7335	0.269733	0.128896	0.289606	0.0762363	0.0866369	11.1186	0.394497	0.0555551	0.147697	0.243466	0.164126	0.504218	0.108662	0.050932	26.7581	0.403099	0.55902	0.485984	0.246127	0.213938	0.607009	0.149145	0.392647	0.0926928	0.266858	0.0485994	19.2041	0.175065	0.458865	0.669731	0.362811	0.194615	0.279267	0.101758	0.340291	0.524713
SH215_0_B24_1.xy	PaTu-S	B24	3	2	SH215	0.490546	0.228545	4.16064	0.326704	0.0480941	0.230061	0.542031	13.4042	0.214962	0.155971	1.76954	0.123435	0.234972	10.2333	0.23131	0.0445651	0.128695	0.300385	0.307432	2.18864	0.171767	0.0802484	19.1449	1.10405	0.303148	0.331176	0.231657	0.242399	0.329005	0.186751	0.463708	0.0698081	1.58199	0.062692	12.5598	0.304894	0.419622	0.736844	0.199761	0.445242	0.0282828	0.302029	0.375408	0.214633
RP_PaTu-S_ethyl_5+05sDHB_APACI_85lp_0_F10_1.xy	PaTu-S	F10	3	2	SH97	0.645654	0.194709	4.60859	0.365393	0.0834036	0.160401	0.415325	11.462	0.301368	0.191167	0.970578	0.172502	0.216906	10.6931	0.372359	0.111567	0.147442	0.382559	0.299152	1.64041	0.203009	0.104772	19.9501	0.743512	0.413492	0.460227	0.445549	0.269686	0.595864	0.15417	0.634826	0.123984	1.56277	0.108217	14.9003	0.255351	0.460695	1.21163	0.195655	0.458439	0.161261	0.189268	0.537939	0.526983
RP_PaTu-S_ethyl_5+05sDHB_APACI_85lp_0_F12_1.xy	PaTu-S	F12	3	4	SH97	0.767432	0.235038	4.8296	0.406204	0.108389	0.177142	0.428066	11.1608	0.341268	0.243688	1.07415	0.135577	0.228625	9.92854	0.35257	0.158616	0.158004	0.401774	0.302175	1.81795	0.220651	0.0849641	17.6692	0.842441	0.368853	0.462643	0.48945	0.298705	0.574026	0.164663	0.646602	0.136483	1.69867	0.112107	13.1185	0.291046	0.516571	1.24821	0.176519	0.484859	0.144428	0.2245	0.565571	0.558094
RP_PaTu-S_ethyl_5+05sDHB_APACI_85lp_0_F9_1.xy	PaTu-S	F9	3	1	SH97	0.676892	0.183303	5.03891	0.339238	0.0897444	0.129406	0.423096	12.3029	0.251177	0.198576	0.900514	0.0976306	0.142306	12.0723	0.443622	0.191973	0.306388	0.296899	0.266096	1.5342	0.200834	0.0973802	22.1904	0.581459	0.400318	0.510523	0.424588	0.300422	0.514359	0.167875	0.580887	0.133784	1.41583	0.142608	16.2931	0.226098	0.484236	1.03662	0.158365	0.399583	0.139942	0.169822	0.524549	0.481752
SH215_0_C19_1.xy	PaTu-S	C19	4	1	SH215	0.462368	0.117285	2.77039	0.376461	0.0565432	0.0756482	0.407154	11.8422	0.185704	0.143217	0.759868	0.105825	0.171557	7.06248	0.232842	0.0582067	0.135928	0.220545	0.326406	1.09134	0.297196	0.0477907	18.6903	1.1468	0.335259	0.670047	0.1815	0.142884	0.417627	0.155712	0.576422	0.173878	0.770679	0.108022	17.5402	0.323484	0.496454	0.532519	0.22271	0.46671	0.0800849	0.337606	0.324037	0.376654
RP_PaTu-S_ethyl_5+05sDHB_APACI_85lp_0_F13_1.xy	PaTu-S	F13	4	1	SH97	0.510726	0.139554	3.68445	0.191312	0.113335	0.0855313	0.304795	11.7124	0.297231	0.138255	0.499092	0.141524	0.121977	7.75519	0.390374	0.0992768	0.172969	0.322293	0.29312	0.717089	0.241908	0.0728453	16.5404	0.680775	0.352573	0.417557	0.329527	0.242652	0.645348	0.17468	0.760451	0.192907	0.367095	0.0529476	13.7467	0.145382	0.390737	0.659996	0.0873367	0.357172	0.206076	0.225034	0.571913	0.759596
RP_PaTu-S_ethyl_5+05sDHB_APACI_85lp_0_F16_1.xy	PaTu-S	F16	4	4	SH97	0.464235	0.154771	4.76399	0.160913	0.0470949	0.0716813	0.312636	13.8691	0.267802	0.12486	0.467807	0.11368	0.110133	8.92109	0.313142	0.0890885	0.170992	0.352963	0.311746	0.658836	0.253531	0.0477021	18.1725	0.609402	0.349312	0.374538	0.274767	0.236747	0.614374	0.146227	0.729919	0.202598	0.325047	0.0339401	13.8903	0.120231	0.332771	0.534435	0.129541	0.277958	0.157412	0.173194	0.530618	0.764374
RP_PaTu-S_ethyl_5+05sDHB_APACI_85lp_0_F17_1.xy	PaTu-S	F17	5	1	SH97	0.49805	0.166959	4.03251	0.243559	0.0818347	0.15286	0.314645	9.76381	0.274546	0.248506	1.24274	0.12746	0.227031	9.02406	0.46141	0.154804	0.185126	0.328001	0.340666	1.80859	0.231862	0.0946972	16.5685	0.834394	0.362675	0.494904	0.526781	0.351849	0.629338	0.155512	0.632974	0.139126	1.53401	0.115787	11.3982	0.374535	0.475917	1.5756	0.290801	0.525572	0.21964	0.398196	0.702615	0.584006
RP_PaTu-S_ethyl_5+05sDHB_APACI_85lp_0_F18_1.xy	PaTu-S	F18	5	2	SH97	0.498807	0.184522	4.99759	0.225826	0.0870299	0.158969	0.385132	11.6392	0.285945	0.316115	1.12369	0.127504	0.194909	11.0828	0.495827	0.124093	0.184073	0.323591	0.358551	1.70579	0.224864	0.125373	20.0129	0.655889	0.45859	0.5286	0.458028	0.34307	0.633764	0.166042	0.642896	0.176525	1.47701	0.0871565	13.2164	0.310629	0.444493	1.41056	0.288223	0.444102	0.17682	0.288931	0.648968	0.544541
RP_PaTu-S_ethyl_5+05sDHB_APACI_85lp_0_F20_1.xy	PaTu-S	F20	5	4	SH97	0.47368	0.170154	5.1174	0.233505	0.0965205	0.155957	0.404319	11.4096	0.274427	0.297335	1.18768	0.151893	0.229226	11.001	0.450389	0.103938	0.210199	0.312982	0.371164	1.75935	0.244394	0.0933276	19.5526	0.659179	0.432318	0.418153	0.457686	0.319968	0.645505	0.166778	0.634289	0.175356	1.56533	0.0903062	13.2045	0.329936	0.360804	1.44958	0.280176	0.457385	0.185088	0.314955	0.669278	0.547486
SH215_0_A19_1.xy	PaTu-S	A19	6	1	SH215	0.96303	0.259698	5.16859	0.582361	0.0482731	0.188068	0.575954	12.1822	0.20405	0.124944	0.927642	0.140449	0.169053	9.49809	0.314407	0.11374	0.16754	0.273181	0.298265	1.05592	0.125247	0.0454738	19.6069	1.25524	0.297951	0.312626	0.118921	0.247491	0.468381	0.0729517	0.451092	0.161819	0.638814	0.0615937	14.6496	0.0843794	0.453379	0.401598	0.206382	0.320098	0.0641477	0.191973	0.299464	0.375002
SH215_0_A20_1.xy	PaTu-S	A20	6	2	SH215	0.622245	0.193967	4.0449	0.380541	0.0511276	0.128743	0.423281	10.9388	0.189667	0.127297	0.672674	0.151868	0.17644	9.49094	0.239631	0.0761143	0.156508	0.252141	0.30181	0.876655	0.09006	0.0898425	20.4353	1.24409	0.272408	0.314108	0.10494	0.213736	0.404825	0.127453	0.468924	0.0731946	0.533823	0.0711539	15.8469	0.0772666	0.430193	0.514623	0.191505	0.320769	0.0307949	0.228702	0.272292	0.356544
RP_PaTu-S_ethyl_5+05sDHB_APACI_85lp_0_F21_1.xy	PaTu-S	F21	6	1	SH97	0.453905	0.125295	3.34657	0.237111	0.113889	0.164986	0.325803	7.84049	0.338427	0.241634	1.16145	0.132657	0.21211	7.29327	0.415324	0.176515	0.164051	0.312338	0.347043	1.76825	0.258638	0.135207	13.3296	0.778318	0.342276	0.3585	0.471976	0.297972	0.634182	0.186414	0.66768	0.153246	1.69382	0.133654	9.72753	0.363066	0.404879	1.45487	0.336482	0.50355	0.172569	0.407653	0.725333	0.635888
RP_PaTu-S_ethyl_5+05sDHB_APACI_85lp_0_F22_1.xy	PaTu-S	F22	6	2	SH97	0.526114	0.201459	4.69101	0.215584	0.0907694	0.177551	0.30015	10.2639	0.25567	0.182668	1.16229	0.15877	0.281371	9.17215	0.378178	0.122849	0.146628	0.296511	0.362324	1.68174	0.261373	0.0796008	15.9565	0.679788	0.436165	0.468289	0.435269	0.289665	0.620517	0.147244	0.630928	0.161636	1.56128	0.0946497	11.4207	0.329339	0.480629	1.36825	0.214159	0.447011	0.17054	0.282587	0.647909	0.581038
RP_PaTu-S_ethyl_5+05sDHB_APACI_85lp_0_F23_1.xy	PaTu-S	F23	6	3	SH97	0.434243	0.135313	3.664	0.259404	0.0910511	0.188908	0.264068	8.40816	0.286751	0.176538	1.2503	0.154478	0.21595	7.51423	0.385464	0.166376	0.12855	0.31408	0.31129	1.80257	0.269069	0.0378592	13.1277	0.75227	0.370828	0.236448	0.480411	0.278518	0.580443	0.121824	0.661361	0.150742	1.76808	0.116735	9.4791	0.374797	0.266893	1.45556	0.261521	0.406462	0.119353	0.361913	0.691448	0.659874
SH215_0_C17_1.xy	PaTu-S	C17	7	1	SH215	0.544887	0.155643	3.38989	0.483751	0.0635603	0.193013	0.357424	11.8455	0.237464	0.177811	1.23791	0.132481	0.190716	9.31614	0.262797	0.102833	0.132014	0.297342	0.312002	1.5333	0.196548	0.0448672	21.0883	1.79905	0.282528	0.424641	0.215669	0.18958	0.402554	0.0856832	0.508302	0.164526	0.967368	0.0384356	14.1322	0.144399	0.48651	0.584624	0.178907	0.405795	0.110974	0.243917	0.258449	0.296224
SH215_0_C18_1.xy	PaTu-S	C18	7	2	SH215	0.45702	0.0967521	3.05549	0.40038	0.099588	0.228555	0.364085	12.2347	0.138817	0.15232	0.91644	0.168103	0.223314	9.78169	0.251616	0.0839232	0.150101	0.269646	0.404141	1.11694	0.330529	0.0827062	21.6032	1.47143	0.279334	0.338192	0.242326	0.189653	0.420868	0.114971	0.457293	0.144073	0.733561	0.0292189	13.1232	0.30714	0.403156	0.574293	0.227056	0.480699	0.101196	0.230942	0.342702	0.377088
RP_PaTu-S_ethyl_5+05sDHB_APACI_85lp_0_G1_1.xy	PaTu-S	G1	7	1	SH97	0.587883	0.154788	4.23781	0.172646	0.0335616	0.149847	0.334523	11.7191	0.267528	0.183012	0.802862	0.11864	0.24184	8.80175	0.419801	0.125339	0.175215	0.366316	0.415249	1.47681	0.453666	0.129895	18.165	0.713701	0.430214	0.448483	0.325452	0.247998	0.801031	0.172074	1.05287	0.262762	0.855714	0.0686062	13.1449	0.169024	0.369527	0.570737	0.114496	0.33306	0.158211	0.227388	0.640014	0.897088
RP_PaTu-S_ethyl_5+05sDHB_APACI_85lp_0_G2_1.xy	PaTu-S	G2	7	2	SH97	0.494251	0.133437	3.99829	0.16883	0.0936069	0.104794	0.30032	12.9295	0.243098	0.178744	0.739367	0.122124	0.115412	9.71346	0.324943	0.0885244	0.22695	0.335824	0.491104	1.18753	0.320181	0.100305	18.8172	0.537156	0.356252	0.450905	0.228629	0.243547	1.41787	0.164503	0.871074	0.256578	0.74518	0.0790981	12.8091	0.116629	0.470106	0.487919	0.171148	0.279184	0.162688	0.17718	0.551919	0.826115
RP_PaTu-S_ethyl_5+05sDHB_APACI_85lp_0_G3_1.xy	PaTu-S	G3	7	3	SH97	0.511127	0.15347	4.21696	0.201101	0.0537929	0.111961	0.29462	12.865	0.259586	0.12784	0.82896	0.13286	0.16172	9.22136	0.28536	0.0797224	0.138987	0.336868	0.345408	1.29447	0.317374	0.0907964	19.095	0.69057	0.32755	0.532644	0.306785	0.240303	0.629216	0.139332	0.92165	0.230772	0.8179	0.0510321	13.6994	0.157894	0.472754	0.559048	0.0964935	0.320486	0.166809	0.169217	0.528907	0.81275
RP_PaTu-S_ethyl_5+05sDHB_APACI_85lp_0_G4_1.xy	PaTu-S	G4	7	4	SH97	0.465153	0.133225	3.26905	0.159502	0.0644983	0.0830795	0.265594	10.8669	0.202259	0.130157	0.702758	0.114502	0.16284	8.53834	0.267919	0.0705723	0.167435	0.342304	0.350858	1.20857	0.319036	0.080495	19.582	0.554573	0.356217	0.436916	0.22166	0.242009	0.669792	0.167776	0.890279	0.239076	0.772482	0.0832536	14.5791	0.122721	0.387461	0.481006	0.127967	0.297725	0.170717	0.142505	0.575081	0.854483
SH215_0_D10_1.xy	PaTu-S	D10	8	2	SH215	0.463902	0.130053	2.08318	0.154884	0.039251	0.121792	0.271357	11.387	0.188183	0.11318	0.703553	0.125668	0.243696	7.03488	0.230752	0.0646796	0.123448	0.329806	0.336324	1.09546	0.088618	0.0359256	19.7517	2.01217	0.267676	1.11508	0.196394	0.210933	0.423959	0.0472236	0.434864	0.147489	0.744084	0.0965	18.4765	0.103202	0.878178	0.566522	0.140306	0.580089	0.109402	0.265909	0.304082	0.259233
SH215_0_D9_1.xy	PaTu-S	D9	8	1	SH215	0.330286	0.0609463	2.46716	0.140073	0.0418893	0.0643666	0.238262	12.476	0.149347	0.113405	0.636775	0.0648486	0.110878	8.19218	0.16879	0.0479653	0.116899	0.224932	0.219147	0.959237	0.0499968	0.0721142	22.632	1.22062	0.204482	0.437792	0.132646	0.10303	0.259816	0.0909532	0.353181	0.116908	0.663464	0.0683908	22.6531	0.0982894	0.414984	0.416481	0.126392	0.39329	0.0847606	0.211709	0.221374	0.163258
RP_PaTu-S_ethyl_5+05sDHB_APACI_85lp_0_G7_1.xy	PaTu-S	G7	8	3	SH97	0.444849	0.125507	3.77785	0.199376	0.0493612	0.094108	0.359958	10.9051	0.205482	0.127057	0.68138	0.106576	0.135964	7.17767	0.280086	0.127773	0.143085	0.325242	0.248454	1.08442	0.200277	0.0597827	16.5123	0.677777	0.403799	0.478702	0.355087	0.319771	0.559189	0.1368	0.656467	0.154305	0.87722	0.0608144	15.6057	0.193094	0.535836	0.840962	0.226244	0.377682	0.187105	0.357836	0.664753	0.681401
RP_PaTu-S_ethyl_5+05sDHB_APACI_85lp_0_G8_1.xy	PaTu-S	G8	8	4	SH97	0.346008	0.130093	3.20577	0.146062	0.031964	0.105611	0.344037	10.5233	0.12411	0.13113	0.502957	0.119932	0.118853	7.45711	0.272278	0.0463388	0.161142	0.25181	0.238311	0.826142	0.174473	0.037914	18.2875	0.452528	0.349888	0.498303	0.233506	0.263342	0.515939	0.15047	0.548415	0.129929	0.701496	0.0412735	18.0413	0.138469	0.583695	0.732028	0.202586	0.381891	0.200383	0.21643	0.590953	0.623281
SH215_0_B1_1.xy	PaTu-T	B1	1	1	SH215	0.410921	0.410921	0.410921	0.410921	0.410921	0.410921	0.410921	0.410921	0.410921	0.410921	0.410921	0.410921	0.410921	0.410921	0.410921	0.410921	0.410921	0.410921	0.410921	0.410921	0.410921	0.410921	0.410921	0.410921	0.410921	0.410921	0.410921	0.410921	0.410921	0.410921	0.410921	0.410921	0.410921	0.410921	0.410921	0.410921	0.410921	0.410921	0.410921	0.410921	0.410921	0.410921	0.410921	0.410921
SH215_0_D18_1.xy	PaTu-T	D18	1	2	SH215	0.367281	0.0802765	0.898444	0.0945512	0.0643578	0.0654528	0.0913552	7.14386	0.153919	0.150464	0.206078	0.162143	0.0513087	10.5596	0.290704	0.0279371	0.206665	0.15163	0.493665	0.307589	0.0433683	0.15683	26.3773	0	0.269048	0.493333	0.0305022	0.163852	1.00289	0.0417575	0.191221	0.0819759	0.146339	0.121162	19.017	0.060213	1.34636	0.206004	0.368698	0.18027	0.0750222	0.439035	0.13464	0.182461
RP_PaTu-T_ethyl_5+05sDHB_APACI_85lp_0_G10_1.xy	PaTu-T	G10	1	2	SH97	0.259899	0.0864675	1.37278	0.111529	0.0615189	0.0909643	0.163458	8.1369	0.128385	0.0952672	0.13951	0.0709405	0.0449226	10.8357	0.257242	0.0372276	0.132677	0.108771	0.4302	0.305425	0.0385566	0.0674441	28.024	0.0242455	0.300426	0.758931	0.0942407	0.0292052	1.10498	0.0551032	0.173697	0.0413046	0.129425	0.0824872	21.9099	0	1.31588	0.242187	0.552872	0.32884	0.0501334	0.991736	0.110714	0.169623
RP_PaTu-T_ethyl_5+05sDHB_APACI_85lp_0_G11_1.xy	PaTu-T	G11	1	3	SH97	0.320351	0.107237	1.82932	0.169209	0.0899683	0.0655854	0.145964	9.43857	0.126269	0.143574	0.215728	0.109763	0.057943	11.3158	0.228778	0.0565097	0.153369	0.126079	0.462988	0.303791	0.0110736	0.0792196	25.3225	0.0321499	0.283646	0.715753	0.124348	0.0400959	1.17089	0.0284207	0.150733	0.0332178	0.134704	0.114553	18.3817	0.00633719	1.36795	0.28236	0.484439	0.276436	0.0234302	1.15638	0.113689	0.172368
RP_PaTu-T_ethyl_5+05sDHB_APACI_85lp_0_G9_1.xy	PaTu-T	G9	1	1	SH97	0.323267	0.0905985	2.1473	0.133343	0.0614747	0.0947506	0.142532	10.1675	0.159664	0.107625	0.275437	0.114064	0.087969	11.9634	0.233485	0.0405012	0.139896	0.144493	0.496107	0.398675	0.0600161	0.0780497	26.2254	0.0572099	0.269604	0.745581	0.148476	0.0738899	1.2401	0.0754687	0.163814	0.0527754	0.234338	0.0943322	18.9477	0.019886	1.3141	0.327178	0.586246	0.26551	0.0334278	1.07325	0.135206	0.18423
SH215_0_A17_1.xy	PaTu-T	A17	2	1	SH215	0.712085	0.0913291	2.21242	0.27123	0.0642119	0.139513	0.20728	12.3269	0.193448	0.128102	0.603505	0.119586	0.101737	13.9624	0.254264	0.044121	0.117145	0.0688413	0.504163	0.404009	0.000918733	0.106261	28.1599	0.0840474	0.265053	0.348575	0.0365476	0.0768411	0.843277	0.0523332	0.0956955	0.0570186	0.175277	0.0925645	13.2326	0.00742218	0.746185	0.127621	0.231757	0.16373	0.0259966	0.358771	0.0684565	0.0663681
SH215_0_A18_1.xy	PaTu-T	A18	2	2	SH215	0.491213	0.0923371	1.91568	0.213234	0.0476857	0.135581	0.15008	11.0657	0.160616	0.139523	0.543886	0.11677	0.142771	13.2094	0.225061	0.0161624	0.0908704	0.102054	0.469879	0.447815	0.0256858	0.131678	28.2415	0.0584463	0.274342	0.412518	0.0401897	0.0707773	0.744219	0.0189862	0.101849	0.057845	0.184023	0.0858564	13.1852	0.0280021	0.946132	0.128556	0.196364	0.20845	0.0207209	0.424197	0.0450068	0.0996134
RP_PaTu-T_ethyl_5+05sDHB_APACI_85lp_0_G13_1.xy	PaTu-T	G13	2	1	SH97	0.355203	0.0812096	2.37419	0.174692	0.0836561	0.0887452	0.116109	9.91851	0.213174	0.145901	0.28317	0.0927263	0.0659558	15.0661	0.311617	0.0234887	0.154963	0.147062	0.641251	0.302318	0.00666038	0.0837406	30.3444	0.0200897	0.233248	0.748568	0.0900524	0.119542	1.72548	0.050683	0.104798	0.0573124	0.135522	0.124296	15.7592	0.0157448	1.22756	0.242801	1.16377	0.200849	0.0211708	0.867679	0.107094	0.111639
RP_PaTu-T_ethyl_5+05sDHB_APACI_85lp_0_G14_1.xy	PaTu-T	G14	2	2	SH97	0.343605	0.136568	2.38901	0.173645	0.0966114	0.0776917	0.143355	9.44253	0.185834	0.15051	0.274381	0.0633829	0.0597456	13.7194	0.279293	0.0455961	0.180577	0.158458	0.65515	0.356111	0.0159363	0.117882	26.8009	0.0199239	0.242024	0.678845	0.133527	0.12929	1.64453	0.0487211	0.141519	0.0426739	0.145544	0.136083	14.051	0.0265893	1.36485	0.312635	1.08745	0.208603	0.0106933	1.1875	0.135197	0.138876
RP_PaTu-T_ethyl_5+05sDHB_APACI_85lp_0_G15_1.xy	PaTu-T	G15	2	3	SH97	0.312667	0.106479	2.50728	0.178019	0.0651272	0.0731871	0.173565	10.851	0.186492	0.143017	0.246336	0.0726539	0.080117	16.2394	0.298898	0.0311865	0.255247	0.14319	0.628076	0.30892	0.0351318	0.112253	32.9321	0.00902589	0.243856	0.680207	0.0864912	0.10018	1.7112	0.0267695	0.105614	0.0640913	0.121027	0.0860012	16.8502	0.0102212	0.944826	0.17875	1.08801	0.196619	0.0133765	0.767012	0.099496	0.12905
RP_PaTu-T_ethyl_5+05sDHB_APACI_85lp_0_G17_1.xy	PaTu-T	G17	3	1	SH97	1.24974	0.352355	4.43548	0.502946	0.163171	0.245318	0.402296	13.5358	0.348805	0.13689	1.25055	0.198627	0.263782	13.4258	0.226074	0.0894891	0.12987	0.433986	0.383927	1.26428	0.1032	0.303014	25.1345	0.0927684	0.21192	0.924593	0.133934	0.0677365	1.14767	0.0626395	0.340015	0.187703	0.717117	0.0904531	13.5318	0.000742329	0.869069	0.161989	0.0961886	0.416401	0.0341075	0.481575	0.163469	0.516953
RP_PaTu-T_ethyl_5+05sDHB_APACI_85lp_0_G18_1.xy	PaTu-T	G18	3	2	SH97	0.84117	0.280568	3.58486	0.410285	0.0956267	0.197422	0.319153	12.3426	0.288501	0.126203	0.938317	0.164021	0.191975	13.27	0.255594	0.0725678	0.113533	0.370841	0.359267	1.06707	0.111519	0.225246	26.9618	0.057057	0.187388	0.837308	0.10807	0.0575142	1.13503	0.0429186	0.345882	0.191085	0.629413	0.0561424	14.8232	0	0.834201	0.170182	0.0879659	0.342493	0.0371861	0.406907	0.16265	0.506838
RP_PaTu-T_ethyl_5+05sDHB_APACI_85lp_0_G19_1.xy	PaTu-T	G19	3	3	SH97	0.962307	0.314686	4.39586	0.4529	0.107843	0.231828	0.345163	13.7538	0.348483	0.0999909	1.14444	0.173912	0.209071	14.0458	0.254483	0.0810333	0.10439	0.415108	0.352828	1.1871	0.102286	0.258549	25.7611	0.0691475	0.212031	0.935102	0.128369	0.0624143	1.17973	0.0568491	0.339716	0.167372	0.688757	0.0850749	13.6634	0.0158937	0.944327	0.197783	0.0806522	0.364442	0.0400812	0.446464	0.165715	0.479034
RP_PaTu-T_ethyl_5+05sDHB_APACI_85lp_0_G20_1.xy	PaTu-T	G20	3	4	SH97	0.719575	0.256416	3.36494	0.364301	0.116049	0.203871	0.274188	11.9769	0.301627	0.121197	0.845779	0.150129	0.180042	13.4927	0.22006	0.0483065	0.119386	0.36893	0.339262	0.957733	0.0778677	0.161305	27.9054	0.0500673	0.214438	0.837454	0.0792865	0.0362853	1.05136	0.0395018	0.33431	0.188427	0.585182	0.0674624	15.436	0.00712421	0.843912	0.172685	0.0850755	0.327562	0.0305023	0.335887	0.141578	0.486654
RP_PaTu-T_ethyl_5+05sDHB_APACI_85lp_0_G21_1.xy	PaTu-T	G21	4	1	SH97	0.444554	0.153693	2.13558	0.204679	0.105113	0.100982	0.219638	11.3211	0.205625	0.162714	0.329042	0.0770659	0.0877046	15.2452	0.303563	0.0206478	0.190937	0.14191	0.533698	0.369696	0.0231536	0.113807	29.7228	0.0376708	0.249285	0.861789	0.104743	0.0690211	1.39104	0.0386782	0.110664	0.0451226	0.135152	0.12088	13.7865	0.00609616	1.1624	0.218445	0.774925	0.24088	0.0212394	1.02199	0.114402	0.121698
RP_PaTu-T_ethyl_5+05sDHB_APACI_85lp_0_G22_1.xy	PaTu-T	G22	4	2	SH97	0.400651	0.130209	2.22647	0.173379	0.0960729	0.111141	0.197965	11.6839	0.224587	0.159786	0.252094	0.13203	0.111125	16.1685	0.31053	0.0266313	0.169228	0.130283	0.520166	0.316853	0.0161147	0.089875	30.1466	0.00599572	0.278169	1.02057	0.10836	0.0708284	1.35017	0.027898	0.0888158	0.0630411	0.145172	0.0944621	13.9021	0.0245214	1.20575	0.225722	0.785683	0.232325	0.018699	0.623135	0.121819	0.148416
RP_PaTu-T_ethyl_5+05sDHB_APACI_85lp_0_G23_1.xy	PaTu-T	G23	4	3	SH97	0.238571	0.0916723	0.909098	0.0795503	0.0911456	0.107535	0.134273	6.59619	0.0920686	0.06739	0.0814589	0.078537	0.0484114	13.9393	0.26668	0.0118722	0.0968432	0.0812664	0.270583	0.179613	0.00217844	0.047151	39.5139	0	0.293498	0.960245	0.0421745	0.022041	0.736123	0.0416048	0.101402	0.0125562	0.0500258	0.0119409	24.3534	0.00508374	0.941244	0.0900613	0.382074	0.262576	0.0221565	0.134755	0.0609504	0.0996258
RP_PaTu-T_ethyl_5+05sDHB_APACI_85lp_0_G24_1.xy	PaTu-T	G24	4	4	SH97	0.332123	0.128027	2.31091	0.142628	0.0615646	0.116019	0.192991	10.7935	0.194341	0.140591	0.27269	0.132328	0.110347	15.188	0.317625	0.0259664	0.15047	0.13925	0.509055	0.362868	0.0609061	0.0813303	30.7638	0.0558452	0.273613	0.565553	0.08236	0.0972692	1.48194	0.0333913	0.139833	0.0561273	0.250517	0.0911122	16.8208	0.0196959	0.784774	0.265817	0.546581	0.195352	0.015599	0.367659	0.136468	0.1698
RP_PaTu-T_ethyl_5+05sDHB_APACI_85lp_0_H1_1.xy	PaTu-T	H1	5	1	SH97	1.13461	0.199012	3.03195	0.416851	0.151786	0.437436	0.295195	12.9842	0.334819	0.166945	1.07069	0.323796	0.184343	13.8267	0.294194	0.0711881	0.0780684	0.397435	0.542682	0.906842	0.11991	0.285651	25.4973	0.0994507	0.260901	0.547548	0.15138	0.095553	1.25021	0.0996112	0.27301	0.193371	0.468916	0.0920316	11.6905	0.0359349	0.850336	0.24338	0.220308	0.262372	0.0231002	0.87832	0.132689	0.360536
RP_PaTu-T_ethyl_5+05sDHB_APACI_85lp_0_H3_1.xy	PaTu-T	H3	5	3	SH97	0.674639	0.103212	2.31614	0.264763	0.15459	0.340777	0.356619	11.5631	0.215124	0.190912	0.726615	0.344593	0.188652	14.57	0.220613	0.0238561	0.157895	0.313273	0.557487	0.648382	0.105283	0.181824	29.7494	0.0535787	0.129103	0.607684	0.10844	0.0927836	1.04977	0.131681	0.201051	0.226267	0.412605	0.106203	12.7736	0.0146978	0.666949	0.16955	0.254326	0.228844	0.026317	0.575498	0.104075	0.336364
RP_PaTu-T_ethyl_5+05sDHB_APACI_85lp_0_H5_1.xy	PaTu-T	H5	6	1	SH97	0.412346	0.0473429	1.04968	0.112239	0.107544	0.0680759	0.141534	10.2917	0.162938	0.0857595	0.210749	0.0948352	0.0585971	13.2731	0.290696	0.00498048	0.155838	0.135028	0.473745	0.269982	0.0213683	0.0742135	31.9936	0	0.327183	0.961803	0.0590725	0.0383552	1.25612	0.0370876	0.139141	0.0446975	0.123786	0.0874173	21.6554	0.0102455	1.36204	0.183218	0.837702	0.270145	0.0232628	0.696825	0.099582	0.11152
RP_PaTu-T_ethyl_5+05sDHB_APACI_85lp_0_H6_1.xy	PaTu-T	H6	6	2	SH97	0.267096	0.0767002	0.91058	0.081273	0.0705536	0.0617395	0.141313	9.49067	0.134231	0.0831881	0.174834	0.0448172	0.0470033	12.3649	0.270696	0.0205062	0.104096	0.0993255	0.371557	0.264177	0.00555354	0.0600256	30.6992	0.00325029	0.254607	0.823296	0.0949146	0.0410376	1.06895	0.0393386	0.182113	0.0229448	0.118104	0.111764	22.6429	0	1.33934	0.213221	0.59022	0.311745	0.0188723	0.723088	0.0910575	0.10801
RP_PaTu-T_ethyl_5+05sDHB_APACI_85lp_0_H7_1.xy	PaTu-T	H7	6	3	SH97	0.378587	0.070732	1.04427	0.109403	0.115415	0.0549558	0.20017	10.4975	0.149468	0.0997343	0.185144	0.0446791	0.0532617	13.9618	0.353552	0.0161828	0.122927	0.075838	0.443637	0.250141	0.0152001	0.0830679	32.8343	0.00597924	0.374006	1.21969	0.0723624	0.0192907	1.2305	0.0213221	0.0927881	0.0448494	0.119405	0.0924552	21.633	0	1.52584	0.159198	0.829645	0.328933	0.027388	0.62709	0.0906312	0.108597
RP_PaTu-T_ethyl_5+05sDHB_APACI_85lp_0_H8_1.xy	PaTu-T	H8	6	4	SH97	0.27303	0.0488898	0.805241	0.0837664	0.0631661	0.072271	0.12614	8.48771	0.139522	0.0676851	0.147532	0.0626611	0.0420004	11.8694	0.225571	0.0201827	0.113068	0.114307	0.374519	0.243055	0.0370213	0.0550686	31.003	0.00362213	0.281634	0.781177	0.04353	0.0384166	1.13128	0.0369539	0.149531	0.0350405	0.109504	0.0710664	23.771	0.00706686	1.27698	0.174276	0.714332	0.273556	0.0230183	0.568954	0.088952	0.148202
SH215_0_A3_1.xy	PaTu-T	A3	7	1	SH215	0.686203	0.0756118	1.22878	0.154791	0.0616376	0.0950833	0.12089	7.66217	0.177516	0.0846175	0.240748	0.0879434	0.0687572	11.0311	0.243056	0.0215855	0.146118	0.103411	0.783825	0.252625	0.0116157	0.127377	26.1061	0.0585547	0.334857	0.35022	0.0377444	0.10812	1.77928	0.0593819	0.0935997	0.0261558	0.167778	0.0967554	21.7732	0.0121092	1.06123	0.185044	0.436257	0.189429	0.0262088	0.528886	0.0780481	0.0897445
SH215_0_A4_1.xy	PaTu-T	A4	7	2	SH215	0.440157	0.0648402	1.03351	0.118782	0.0701625	0.0856641	0.125342	7.48473	0.164165	0.105524	0.246529	0.0897602	0.0680723	10.9338	0.237351	0.0222927	0.121634	0.101699	0.731225	0.318118	0.0162394	0.105263	26.2034	0.0512548	0.305665	0.468129	0.0760908	0.0886699	1.54056	0.0671277	0.101093	0.0582509	0.17533	0.0973498	20.5534	0.057243	1.22803	0.19137	0.372621	0.17262	0.0131635	0.517106	0.102182	0.0670452
RP_PaTu-T_ethyl_5+05sDHB_APACI_85lp_0_H10_1.xy	PaTu-T	H10	7	2	SH97	0.380299	0.102462	1.10123	0.161019	0.113821	0.112122	0.235239	8.65704	0.187915	0.0884479	0.236474	0.127875	0.0378747	11.1405	0.3035	0.0242286	0.167451	0.152084	0.527875	0.331571	0.021376	0.108432	25.3805	0.0557452	0.296937	0.683889	0.0882167	0.0728826	1.34518	0.0464899	0.168533	0.0587639	0.147448	0.111574	18.9552	0.0127626	1.25997	0.250876	0.840199	0.328223	0.0283761	1.11861	0.128741	0.179927
RP_PaTu-T_ethyl_5+05sDHB_APACI_85lp_0_H11_1.xy	PaTu-T	H11	7	3	SH97	0.440677	0.104624	1.27696	0.139967	0.14294	0.121297	0.130617	10.3375	0.18259	0.134513	0.218705	0.108808	0.0997341	13.5785	0.277602	0.026343	0.136014	0.118124	0.524691	0.236971	0.0276258	0.0821605	28.4916	0	0.304217	1.03725	0.0606719	0.0713498	1.3196	0.0645555	0.0991782	0.0630696	0.127497	0.0598083	20.6596	0	1.51423	0.159369	0.716705	0.285844	0.0369257	0.545607	0.091316	0.171516
RP_PaTu-T_ethyl_5+05sDHB_APACI_85lp_0_H12_1.xy	PaTu-T	H12	7	4	SH97	0.307742	0.0862855	1.07155	0.101747	0.0808133	0.106037	0.141891	9.24337	0.155183	0.0925552	0.194605	0.105526	0.0760312	12.408	0.231517	0.0166987	0.13055	0.130591	0.476234	0.254726	0.0370276	0.0714598	27.9738	0.0040123	0.242344	0.744652	0.0599696	0.0471965	1.27029	0.0535651	0.116205	0.0641986	0.109705	0.0418452	21.9512	0.0155948	1.25023	0.186449	0.652389	0.287444	0.0283582	0.638274	0.107153	0.173331
RP_PaTu-T_ethyl_5+05sDHB_APACI_85lp_0_H9_1.xy	PaTu-T	H9	7	1	SH97	0.484162	0.0933177	1.29723	0.156389	0.0481907	0.103913	0.186898	10.466	0.113711	0.0837037	0.243084	0.105981	0.104633	12.7284	0.209485	0.0540024	0.148063	0.100025	0.586045	0.359668	0.0687752	0.105687	25.8867	0.0381419	0.298439	0.840643	0.0973173	0.0730493	1.50106	0.0470558	0.125871	0.0837694	0.157312	0.102188	17.7782	0.0109128	1.29698	0.211814	1.02871	0.296006	0.0460275	0.978863	0.138057	0.162972
RP_PaTu-T_ethyl_5+05sDHB_APACI_85lp_0_H13_1.xy	PaTu-T	H13	8	1	SH97	0.868442	0.146268	3.15065	1.10737	0.198719	0.492739	0.237441	10.4129	0.345034	0.243617	3.74729	0.211726	0.342396	16.3343	0.298213	0.10884	0.140172	0.585214	0.30625	3.04522	0.141809	0.542513	27.6532	0.0278646	0.201771	1.09081	0.0561835	0.0497625	1.08462	0.0352494	0.478476	0.143692	1.54198	0.0901149	11.7198	0	0.879726	0.110029	0.145963	0.315893	0.0173324	0.265551	0.135159	0.447126
RP_PaTu-T_ethyl_5+05sDHB_APACI_85lp_0_H16_1.xy	PaTu-T	H16	8	4	SH97	0.653205	0.134311	2.39612	0.952158	0.112804	0.419329	0.19233	8.54107	0.363822	0.201477	3.51819	0.203939	0.328879	13.9223	0.226742	0.12222	0.11877	0.624377	0.338213	3.32458	0.163021	0.41705	24.3426	0.0458233	0.150443	0.577443	0.0386534	0.0828761	1.20406	0.0310255	0.493248	0.176657	1.79163	0.107944	10.3103	0	0.694354	0.137832	0.170986	0.273523	0.0149611	0.359593	0.143683	0.581828
SH215_0_C21_1.xy	PDAC1	C21	1	1	SH215	0.567832	0.129484	1.24565	0.195607	0.0581783	0.10458	0.527332	11.6843	0.376135	0.0698368	0.752246	0.121775	0.0556755	13.0675	0.286919	0.00932743	0.112706	0.528722	0.209276	0.886972	0.0360302	0.0959398	24.9119	0.0422436	0.280968	0.426364	0.0241193	0.111891	1.96345	0.0686169	0.589736	0.130438	0.672373	0.0154334	12.8117	0.00526592	0.601429	0.104569	0.267553	0.29721	0.0557067	0.160009	0.0541584	0.551866
SH215_0_C22_1.xy	PDAC1	C22	1	2	SH215	0.658754	0.183949	1.4219	0.208379	0.0577565	0.0501071	0.618585	12.5014	0.335589	0.0967425	0.732981	0.130434	0.106816	13.3575	0.294422	0.00988201	0.134692	0.513317	0.248265	0.833521	0.0259194	0.105802	24.474	0.0649249	0.28689	0.321481	0.0473073	0.0463869	1.68144	0.0269647	0.508969	0.142906	0.559079	0.0649282	12.6235	0.0755591	0.548978	0.105456	0.2229	0.210161	0.0518779	0.176729	0.0800637	0.570378
SH215_0_B10_1.xy	PDAC1	B10	2	2	SH215	0.280589	0.0383873	0.703791	0.110344	0.0420551	0.0790149	0.137981	9.71959	0.230797	0.120746	0.286877	0.103355	0.142938	15.4623	0.31907	0.0162759	0.178403	0.112292	0.356689	0.3615	0.015313	0.0538199	29.6243	0.0269239	0.345195	0.313595	0.0260255	0.0328407	2.32149	0.0326403	0.095663	0.0188037	0.183147	0.072528	12.0874	0.00360293	0.716938	0.154036	0.438334	0.14928	0.0512139	0.211553	0.0518947	0.126662
SH215_0_B9_1.xy	PDAC1	B9	2	1	SH215	0.253576	0.043876	0.653906	0.0902035	0.0508524	0.0799733	0.111025	10.138	0.212167	0.0635343	0.246394	0.0883966	0.0626458	15.8479	0.30016	0.0213871	0.184159	0.0981193	0.400404	0.296988	0.012606	0.0870281	30.3828	0.0668019	0.284375	0.254953	0.0323442	0.0763972	2.80106	0.0288558	0.0654857	0	0.14874	0.0932042	12.3481	0.000208152	0.596307	0.0952933	0.446711	0.0261907	0	0.208438	0.00355713	0.124339
SH215_0_A11_1.xy	PDAC1	A11	3	1	SH215	0.637753	0.106177	1.33177	0.141653	0.0398047	0.0741011	0.354636	9.96635	0.308121	0.111146	0.299043	0.119423	0.0578534	12.9463	0.433474	0.021243	0.213393	0.121327	0.307411	0.332202	0.0146126	0.109918	25.4522	0.0618578	0.442682	0.344333	0.0272936	0.0987315	3.04161	0.0439675	0.100566	0.0459081	0.241686	0.0908052	18.0156	0.0465356	0.607327	0.154496	0.368012	0.171568	0.0197025	0.201961	0.0594505	0.272609
SH215_0_A12_1.xy	PDAC1	A12	3	2	SH215	0.266558	0.094046	0.94153	0.133594	0.0322328	0.049957	0.230002	8.33497	0.218275	0.0984846	0.299038	0.11428	0.0699149	11.0378	0.374141	0.0374402	0.173681	0.128371	0.219286	0.417051	0.00702862	0.112768	25.5183	0.0174822	0.334524	0.393739	0.0459174	0.0916687	2.16968	0.0277003	0.170764	0.0778722	0.192845	0.10804	18.4155	0.0263144	0.860964	0.172677	0.365036	0.198389	0.0607049	0.2031	0.0469253	0.251748
SH215_0_C5_1.xy	PDAC1	C5	4	1	SH215	0.176043	0.0455381	0.58753	0.101261	0.0304816	0.0549665	0.133663	8.11516	0.169458	0.0962606	0.222209	0.0585452	0.0410132	12.3692	0.323704	0.00626068	0.145211	0.083014	0.240549	0.288177	0.00513604	0.0949609	28.6787	0.0105037	0.363527	0.294795	0.0263381	0.0478878	1.95108	0.0821401	0.136022	0.0662215	0.166013	0.0755115	22.3948	0.00116434	0.442348	0.11933	0.303105	0.159074	0.0342341	0.150865	0.0582997	0.15608
SH215_0_C6_1.xy	PDAC1	C6	4	2	SH215	0.19737	0.150099	0.527078	0.116556	0.0222535	0.106578	0.145425	6.51343	0.141462	0.136207	0.288062	0.139479	0.18637	10.6023	0.306749	0.0266872	0.139859	0.138848	0.319953	0.373881	0.105808	0.0908631	27.749	0.0280677	0.344897	0.277879	0.0202901	0.13653	1.93499	0.0488937	0.175165	0.0525431	0.153435	0.157863	20.9587	0.0735208	0.609722	0.188998	0.317679	0.206345	0.010498	0.157586	0.051407	0.216827
SH215_0_B11_1.xy	PDAC1	B11	5	1	SH215	0.319149	0.0687417	0.739862	0.0781021	0.0428348	0.0489376	0.199431	9.23043	0.206655	0.0776297	0.193173	0.081109	0.0784421	13.461	0.336569	0.0114983	0.187169	0.0721593	0.322641	0.249344	0.00710256	0.0815393	28.4775	0.0242577	0.379334	0.242637	0.029102	0.0505696	2.38276	0.0328447	0.0808401	0.0373704	0.160378	0.0914665	19.5171	0.0201666	0.526903	0.0975684	0.34086	0.0924152	0	0.160021	0.0312778	0.155858
SH215_0_B12_1.xy	PDAC1	B12	5	2	SH215	0.258508	0.0612795	0.772559	0.0927307	0.0483521	0.0380648	0.168994	9.39173	0.219774	0.077661	0.251149	0.0663901	0.0769147	12.6566	0.375337	0.00836953	0.178229	0.0731234	0.260312	0.316868	0.00457577	0.117684	27.6785	0.00104161	0.376118	0.367871	0.0199176	0.0594162	2.36432	0.0988377	0.101317	0.0353815	0.173903	0.0584029	18.9753	0.0262421	0.649635	0.154716	0.335157	0.118961	0.0262185	0.202449	0.0527196	0.178308
SH215_0_A15_1.xy	PDAC1	A15	6	1	SH215	0.487801	0.0857103	0.895402	0.127754	0.0627348	0.0792501	0.27771	10.4611	0.289879	0.0947687	0.294447	0.103963	0.0673129	13.1599	0.369674	0.0315495	0.210845	0.120777	0.313083	0.26639	0.0117885	0.0996454	28.1452	0.08899	0.413645	0.354961	0.0354614	0.0722902	2.53153	0.0588581	0.0887794	0.0231388	0.185581	0.0769761	15.059	0.0932057	0.690191	0.163784	0.323772	0.171318	0.0194053	0.21477	0.0199582	0.118044
SH215_0_D4_1.xy	PDAC1	D4	7	2	SH215	0.174607	0.0417036	0.606403	0.0670648	0.0466739	0.0473854	0.135778	7.81978	0.195442	0.099073	0.20572	0.116322	0.109892	12.9187	0.308102	0.0219659	0.201762	0.0922776	0.297334	0.272093	0.00637373	0.121771	30.1617	0	0.284077	0.405625	0.0182264	0.0708826	2.87576	0.0849842	0.106139	0.0345489	0.128113	0.0860702	16.6262	0.00743102	0.637372	0.164171	0.444051	0.17858	0.0376614	0.217021	0.0829484	0.124092
SH215_0_C11_1.xy	PDAC1	C11	8	1	SH215	0.259489	0.0763084	0.810145	0.133922	0.0540318	0.145067	0.170839	10.4276	0.226558	0.140025	0.259021	0.150982	0.162455	13.0209	0.404299	0.0551396	0.196113	0.111738	0.319139	0.330474	0.0103052	0.0461898	28.4648	0.107855	0.414817	0.268431	0.0753707	0.111742	2.68243	0.0339104	0.170434	0.0595701	0.100798	0.116649	15.8318	0.0141889	0.581168	0.153696	0.380875	0.225945	0.0502601	0.272648	0.0371438	0.185307
SH215_0_A1_1.xy	PDAC2	A1	1	1	SH215	0.642124	0.228818	3.52992	0.16648	0.0971111	0.176708	0.227565	10.3446	0.276417	0.170705	0.262891	0.172172	0.16904	8.89648	0.455098	0.0316985	0.355919	0.118772	0.388154	0.336494	0.154781	0.121401	22.0746	0.0849844	0.675261	0.766135	0.0629349	0.245317	0.921596	0.100173	0.517991	0.146133	0.187764	0.151809	20.3661	0.0145687	0.802428	0.199302	0.792072	0.174375	0.042698	0.184512	0.37228	0.729663
SH215_0_A2_1.xy	PDAC2	A2	1	2	SH215	0.298939	0.100689	3.19272	0.10991	0.0487381	0.0617302	0.221136	9.25055	0.243688	0.12538	0.220199	0.0562476	0.0309632	8.83725	0.434137	0.00572976	0.406491	0.216815	0.349643	0.373335	0.11638	0.0776156	23.1816	0.00800086	0.708661	0.456651	0.0737205	0.236916	1.03543	0.11007	0.450849	0.142497	0.212522	0.104607	22.3484	0.0318448	0.587242	0.256057	0.880599	0.223031	0.0866273	0.303749	0.384285	0.719613
SH215_0_C7_1.xy	PDAC2	C7	2	1	SH215	0.404504	0.141421	2.33855	0.0970996	0.0717805	0.0884038	0.249435	11.256	0.277708	0.159151	0.136522	0.147268	0.0956702	8.86788	0.36171	0.0311181	0.523639	0.27138	0.681736	0.220437	0.119703	0.118346	22.695	0.0178482	0.487367	0.606545	0.0960987	0.261175	2.2319	0.130179	0.380835	0.203947	0.0855078	0.135787	18.9372	0.0198514	0.757602	0.329419	0.737625	0.250975	0.0695678	0.395701	0.433143	0.876181
SH215_0_C8_1.xy	PDAC2	C8	2	2	SH215	0.276877	0.0928387	1.6547	0.118608	0.0888878	0.0801469	0.18592	9.67944	0.226319	0.184462	0.161002	0.138939	0.12709	8.2046	0.365697	0.0271903	0.50754	0.328795	0.579943	0.277307	0.0840204	0.124058	23.5157	0.0790013	0.539457	0.476003	0.108377	0.264168	2.10614	0.114651	0.309578	0.188252	0.0780199	0.169423	20.2892	0.0707767	0.741165	0.408513	0.751432	0.197857	0.0635238	0.363185	0.400486	0.8585
SH215_0_A13_1.xy	PDAC2	A13	3	1	SH215	0.604561	0.139616	2.36299	0.135467	0.0971519	0.152132	0.302392	11.6161	0.295032	0.190546	0.264595	0.197049	0.135652	9.60944	0.410053	0.0489621	0.429507	0.283061	0.454631	0.242854	0.0275306	0.0800559	22.6713	0.103944	0.523259	0.419791	0.0667379	0.384036	2.08069	0.0990952	0.358131	0.0788655	0.0462387	0.108524	17.61	0.0344807	0.634072	0.305204	0.883319	0.26419	0.0201316	0.40947	0.520334	0.444238
SH215_0_A14_1.xy	PDAC2	A14	3	2	SH215	0.386672	0.0976636	1.90398	0.129015	0.0809598	0.136095	0.230639	10.1499	0.226276	0.143526	0.273463	0.161047	0.102453	9.11965	0.382521	0.0259662	0.378721	0.320068	0.444608	0.348971	0.0376232	0.0850488	22.5503	0.0289855	0.433411	0.5374	0.110835	0.337022	2.08592	0.0662653	0.428605	0.0621578	0.0793651	0.166449	17.913	0.116537	0.822908	0.385703	0.824373	0.293321	0.0613768	0.390322	0.532133	0.449922
SH215_0_B3_1.xy	PDAC2	B3	4	1	SH215	0.270852	0.112983	2.65601	0.123904	0.0672392	0.106384	0.200199	8.66904	0.185135	0.147929	0.169879	0.109011	0.101479	8.47976	0.408018	0.0095538	0.616566	0.351633	0.66697	0.192744	0.146822	0.124555	23.9563	0.0848405	0.508704	0.272434	0.0721528	0.298034	2.38326	0.0970616	0.392955	0.252015	0.0726723	0.0810062	23.0135	0.0642561	0.52606	0.312562	0.764028	0.264751	0.0470555	0.345699	0.35069	1.07015
SH215_0_B4_1.xy	PDAC2	B4	4	2	SH215	0.319636	0.083219	2.67187	0.107515	0.085273	0.105016	0.178147	9.08014	0.184927	0.148793	0.192227	0.117762	0.099915	8.54913	0.330119	0.0366171	0.551566	0.350428	0.65352	0.249376	0.0810479	0.101641	23.5378	0.0286208	0.44709	0.503454	0.0944106	0.263077	2.24097	0.131154	0.426921	0.204715	0.0848462	0.0975972	21.8001	0.0356112	0.665464	0.354161	0.711922	0.216473	0.00686128	0.375166	0.318424	1.04582
SH215_0_A23_1.xy	PDAC2	A23	5	1	SH215	0.80368	0.156118	3.06796	0.175516	0.120633	0.111574	0.397916	12.6632	0.353416	0.172596	0.272341	0.175737	0.0651808	9.78456	0.355343	0.0499595	0.462671	0.33541	0.58378	0.222619	0.0587834	0.103041	21.1197	0.0977653	0.457723	0.394246	0.052857	0.41576	2.50474	0.122417	0.45445	0.122349	0.0945706	0.140072	15.446	0.0206895	0.588167	0.250472	0.826567	0.222768	0.0365832	0.393491	0.611636	0.818528
SH215_0_A24_1.xy	PDAC2	A24	5	2	SH215	0.216364	0.0721429	2.50277	0.0970155	0.0684126	0.122042	0.141769	10.9401	0.22362	0.167932	0.176464	0.160254	0.0661671	10.0141	0.399361	0.0404212	0.531402	0.279994	0.538354	0.226516	0.0942793	0.0625078	23.5693	0.0548683	0.51897	0.235119	0.0507617	0.277611	2.11125	0.0841769	0.2789	0.124797	0.0651156	0.0732512	18.8845	0.0576474	0.487948	0.313649	0.857322	0.220769	0.0394289	0.353768	0.364995	0.638529
SH215_0_A21_1.xy	PDAC2	A21	6	1	SH215	0.296612	0.0786515	2.52249	0.112833	0.0753478	0.117435	0.142796	11.2149	0.261318	0.152988	0.199843	0.140124	0.0501623	9.61767	0.371763	0.0376966	0.433786	0.22747	0.479664	0.133919	0.02375	0.077166	22.4364	0.0319948	0.498413	0.384392	0.0518243	0.266881	2.17486	0.0577961	0.246757	0.106731	0.0525175	0.0764569	19.3085	0.0283864	0.586248	0.240302	0.936416	0.17629	0.0295462	0.304489	0.42348	0.39789
SH215_0_A22_1.xy	PDAC2	A22	6	2	SH215	0.181416	0.058284	2.29535	0.0959775	0.0598276	0.0603548	0.129498	10.6757	0.199704	0.126747	0.175515	0.0988156	0.0710692	9.90359	0.402429	0.0188322	0.45707	0.254998	0.472964	0.224552	0.0256178	0.0359807	23.4602	0.0699527	0.523536	0.345315	0.0626798	0.268089	2.06612	0.0364058	0.269113	0.0869271	0.0760056	0.0803499	19.5302	0.034248	0.559973	0.315815	0.894421	0.233356	0.0357251	0.333695	0.38372	0.422977
SH215_0_B15_1.xy	PDAC2	B15	7	1	SH215	0.473809	0.0980947	2.36959	0.11769	0.0895663	0.0767376	0.273257	12.5426	0.297142	0.204787	0.215252	0.198267	0.0862923	9.37542	0.368072	0.022393	0.519822	0.300645	0.552496	0.156355	0.0511241	0.102782	23.177	0.0114478	0.434838	0.472391	0.0664776	0.262362	2.23204	0.145177	0.423898	0.194956	0.0988544	0.123843	18.5328	0.00299452	0.454381	0.205677	0.715875	0.175121	0.0465527	0.322259	0.41802	0.857512
SH215_0_C3_1.xy	PDAC2	C3	8	1	SH215	0.218656	0.0962149	2.05386	0.0722888	0.0637019	0.0591407	0.169607	9.84142	0.178662	0.171811	0.155985	0.100111	0.0859993	8.94874	0.343583	0.0278807	0.484764	0.247526	0.586819	0.248991	0.0751165	0.0430782	24.9612	0.0637002	0.498479	0.460838	0.0917896	0.286741	2.03449	0.0775752	0.331696	0.190613	0.0500771	0.120287	21.3413	0.0387947	0.638317	0.290973	0.71269	0.155158	0.0173329	0.297159	0.347498	0.787218
[truncated: 93 more columns]

## Sheet: S6-Trait Calculations
Supplemental Table S6: Calculations for derived traits. Rstudio was used to calculate derived traits based on this derived math. T = total; M = high mannose type; Hy = hybrid type; C = complex type; MM = amounts of mannoses in high-mannose type; CA2 = 'di-antennary' amongst complex type N-glycans (HexNAc =4); CA3 = 'tri-antennary' amongst complex type N-glycans (HexNAc = 5); CA4 = 'tetra-antennar…
T	T = ( H3N2F1 + H4N2 + H5N2 + H3N3F1 + H4N3 + H3N4 + H6N2 + H4N3F1 + H5N3 + H3N4F1 + H4N4 + H3N5 + H7N2 + H5N3F1 + H4N3E1 + H6N3 + H4N4F1 + H5N4 + H3N5F1 + H4N5 + H4N3L1F1 + H8N2 + H4N3E1F1 + H6N3F1 + H4N4L1 + H5N3E1 + H4N4F2 + H5N4F1 + H6N4 + H4N5F1 + H5N5 + H3N6F1 + H6N3L1 + H9N2 + H5N3F1E1 + H5N4L1 + H6N3E1 + H5N4F2 + H4N4E1F1 + H6N4F1 + H5N4E1 + H4N5F2 + H5N5F1 + H6N5 + H4N6F1 + H10N2 + H5N4L1…
TM	TM = ( H4N2 + H5N2 + H6N2 + H7N2 + H8N2 + H9N2 + H10N2 ) / ( H3N2F1 + H4N2 + H5N2 + H3N3F1 + H4N3 + H3N4 + H6N2 + H4N3F1 + H5N3 + H3N4F1 + H4N4 + H3N5 + H7N2 + H5N3F1 + H4N3E1 + H6N3 + H4N4F1 + H5N4 + H3N5F1 + H4N5 + H4N3L1F1 + H8N2 + H4N3E1F1 + H6N3F1 + H4N4L1 + H5N3E1 + H4N4F2 + H5N4F1 + H6N4 + H4N5F1 + H5N5 + H3N6F1 + H6N3L1 + H9N2 + H5N3F1E1 + H5N4L1 + H6N3E1 + H5N4F2 + H4N4E1F1 + H6N4F1 + H5…
THy	THy = ( H5N3 + H5N3F1 + H6N3 + H6N3F1 + H5N3E1 + H6N4 + H6N3L1 + H5N3F1E1 + H6N3E1 + H6N4F1 + H6N4L1F1 ) / ( H3N2F1 + H4N2 + H5N2 + H3N3F1 + H4N3 + H3N4 + H6N2 + H4N3F1 + H5N3 + H3N4F1 + H4N4 + H3N5 + H7N2 + H5N3F1 + H4N3E1 + H6N3 + H4N4F1 + H5N4 + H3N5F1 + H4N5 + H4N3L1F1 + H8N2 + H4N3E1F1 + H6N3F1 + H4N4L1 + H5N3E1 + H4N4F2 + H5N4F1 + H6N4 + H4N5F1 + H5N5 + H3N6F1 + H6N3L1 + H9N2 + H5N3F1E1 + H…
TC	TC = ( H3N4 + H3N4F1 + H4N4 + H3N5 + H4N3E1 + H4N4F1 + H5N4 + H3N5F1 + H4N5 + H4N3L1F1 + H4N3E1F1 + H4N4L1 + H4N4F2 + H5N4F1 + H4N5F1 + H5N5 + H3N6F1 + H5N4L1 + H5N4F2 + H4N4E1F1 + H5N4E1 + H4N5F2 + H5N5F1 + H6N5 + H4N6F1 + H5N4L1F1 + H5N4F3 + H5N4E1F1 + H4N5F3 + H5N5F2 + H4N5F1E1 + H6N5F1 + H3N6F3 + H4N6F2 + H5N4L2 + H5N6F1 + H5N4L1F2 + H5N4F4 + H5N4L1E1 + H5N4E1F2 + H5N5L1F1 + H5N4E2 + H5N5F3 +…
MHy	MHy = ( H4N2 + H5N2 + H6N2 + H7N2 + H8N2 + H9N2 + H10N2 ) / ( H5N3 + H5N3F1 + H6N3 + H6N3F1 + H5N3E1 + H6N4 + H6N3L1 + H5N3F1E1 + H6N3E1 + H6N4F1 + H6N4L1F1 )
MM	MM = ( 5 * ( H5N2 ) + 6 * ( H6N2 ) + 7 * ( H7N2 ) + 8 * ( H8N2 ) + 9 * ( H9N2 ) + 10 * ( H10N2 ) ) / ( H4N2 + H5N2 + H6N2 + H7N2 + H8N2 + H9N2 + H10N2 )
CA1	CA1 = ( H4N3E1 + H4N3L1F1 + H4N3E1F1 ) / ( H3N4 + H3N4F1 + H4N4 + H3N5 + H4N3E1 + H4N4F1 + H5N4 + H3N5F1 + H4N5 + H4N3L1F1 + H4N3E1F1 + H4N4L1 + H4N4F2 + H5N4F1 + H4N5F1 + H5N5 + H3N6F1 + H5N4L1 + H5N4F2 + H4N4E1F1 + H5N4E1 + H4N5F2 + H5N5F1 + H6N5 + H4N6F1 + H5N4L1F1 + H5N4F3 + H5N4E1F1 + H4N5F3 + H5N5F2 + H4N5F1E1 + H6N5F1 + H3N6F3 + H4N6F2 + H5N4L2 + H5N6F1 + H5N4L1F2 + H5N4F4 + H5N4L1E1 + H5N…
CA2	CA2 = ( H3N4 + H3N4F1 + H4N4 + H4N4F1 + H5N4 + H4N4L1 + H4N4F2 + H5N4F1 + H5N4L1 + H5N4F2 + H4N4E1F1 + H5N4E1 + H5N4L1F1 + H5N4F3 + H5N4E1F1 + H5N4L2 + H5N4L1F2 + H5N4F4 + H5N4L1E1 + H5N4E1F2 + H5N4E2 + H5N4L2F1 + H5N4L1E1F1 ) / ( H3N4 + H3N4F1 + H4N4 + H3N5 + H4N3E1 + H4N4F1 + H5N4 + H3N5F1 + H4N5 + H4N3L1F1 + H4N3E1F1 + H4N4L1 + H4N4F2 + H5N4F1 + H4N5F1 + H5N5 + H3N6F1 + H5N4L1 + H5N4F2 + H4N4E…
CA3	CA3 = ( H3N5 + H3N5F1 + H4N5 + H4N5F1 + H5N5 + H4N5F2 + H5N5F1 + H6N5 + H4N5F3 + H5N5F2 + H4N5F1E1 + H6N5F1 + H5N5L1F1 + H5N5F3 + H6N5F2 + H5N5E1F1 + H6N5E1 + H6N5L1F1 + H6N5F3 + H5N5F2E1 + H6N5E1F1 + H6N5L2 + H6N5L1F2 + H6N5L1E1 + H6N5E1F2 + H6N5L2F1 + H6N5L1E1F1 + H6N5F3E1 + H6N5L2E1 + H6N5L1E2 + H6N5L3F1 + H6N5L2E1F1 + H6N5E3F1 ) / ( H3N4 + H3N4F1 + H4N4 + H3N5 + H4N3E1 + H4N4F1 + H5N4 + H3N5F…
CA4	CA4 = ( H3N6F1 + H4N6F1 + H3N6F3 + H4N6F2 + H5N6F1 + H5N6F2 + H6N6F1 + H7N6 + H5N6F3 + H6N6F2 + H7N6F1 + H6N6L1F1 + H7N6L1 + H6N6F3 + H5N6F2E1 + H7N6F2 + H6N6E1F1 + H7N6E1 + H7N6L1F1 + H7N6F3 + H6N6F2E1 + H7N6E1F1 + H6N6L2F1 + H7N6L1F2 + H7N6E1F2 + H7N6L2F1 + H7N6F3E1 + H7N6E2F1 + H7N6L3F1 + H7N6L2E1F1 + H7N6L1E2F1 + H7N6L4F1 + H7N6F1E1L3 + H7N6L2E2F1 ) / ( H3N4 + H3N4F1 + H4N4 + H3N5 + H4N3E1 + …
CALN	CALN = ( H8N7F1 + H8N7F2 + H9N8 + H8N7E2F1 + H9N8L2F1 + H8N7L4F1 + H8N7L2E2F1 ) / ( H3N4 + H3N4F1 + H4N4 + H3N5 + H4N3E1 + H4N4F1 + H5N4 + H3N5F1 + H4N5 + H4N3L1F1 + H4N3E1F1 + H4N4L1 + H4N4F2 + H5N4F1 + H4N5F1 + H5N5 + H3N6F1 + H5N4L1 + H5N4F2 + H4N4E1F1 + H5N4E1 + H4N5F2 + H5N5F1 + H6N5 + H4N6F1 + H5N4L1F1 + H5N4F3 + H5N4E1F1 + H4N5F3 + H5N5F2 + H4N5F1E1 + H6N5F1 + H3N6F3 + H4N6F2 + H5N4L2 + H5…
CF0	CF0 = ( H3N4 + H4N4 + H3N5 + H4N3E1 + H5N4 + H4N5 + H4N4L1 + H5N5 + H5N4L1 + H5N4E1 + H6N5 + H5N4L2 + H5N4L1E1 + H5N4E2 + H6N5E1 + H7N6 + H3N8L1 + H6N5L2 + H7N7 + H6N5L1E1 + H7N6L1 + H7N6E1 + H6N5L2E1 + H6N5L1E2 + H9N8 ) / ( H3N4 + H3N4F1 + H4N4 + H3N5 + H4N3E1 + H4N4F1 + H5N4 + H3N5F1 + H4N5 + H4N3L1F1 + H4N3E1F1 + H4N4L1 + H4N4F2 + H5N4F1 + H4N5F1 + H5N5 + H3N6F1 + H5N4L1 + H5N4F2 + H4N4E1F1 + …
CF	CF = ( H3N4F1 + H4N4F1 + H3N5F1 + H4N3L1F1 + H4N3E1F1 + H4N4F2 + H5N4F1 + H4N5F1 + H3N6F1 + H5N4F2 + H4N4E1F1 + H4N5F2 + H5N5F1 + H4N6F1 + H5N4L1F1 + H5N4F3 + H5N4E1F1 + H4N5F3 + H5N5F2 + H4N5F1E1 + H6N5F1 + H3N6F3 + H4N6F2 + H5N6F1 + H5N4L1F2 + H5N4F4 + H5N4E1F2 + H5N5L1F1 + H5N5F3 + H6N5F2 + H5N5E1F1 + H5N4L2F1 + H5N6F2 + H6N6F1 + H5N4L1E1F1 + H6N5L1F1 + H6N5F3 + H5N5F2E1 + H6N5E1F1 + H5N6F3 + …
CFa	CFa = ( H4N4F2 + H5N4F2 + H4N5F2 + H5N4F3 + H4N5F3 + H5N5F2 + H3N6F3 + H4N6F2 + H5N4L1F2 + H5N4F4 + H5N4E1F2 + H5N5F3 + H6N5F2 + H5N6F2 + H6N5F3 + H5N5F2E1 + H5N6F3 + H6N6F2 + H5N7F2 + H6N5L1F2 + H6N5E1F2 + H6N6F3 + H5N6F2E1 + H7N6F2 + H6N7F2 + H6N5F3E1 + H7N6F3 + H6N6F2E1 + H6N7F3 + H7N7F2 + H6N8F2 + H7N6L1F2 + H7N6E1F2 + H8N7F2 + H6N8F3 + H7N8F2 + H7N6F3E1 + H7N7E1F2 + H7N7F3E1 ) / ( H3N4 + H3N…
CG	CG = ( H4N4 + H4N3E1 + H4N4F1 + H5N4 + H4N5 + H4N3L1F1 + H4N3E1F1 + H4N4L1 + H4N4F2 + H5N4F1 + H4N5F1 + H5N5 + H5N4L1 + H5N4F2 + H4N4E1F1 + H5N4E1 + H4N5F2 + H5N5F1 + H6N5 + H4N6F1 + H5N4L1F1 + H5N4F3 + H5N4E1F1 + H4N5F3 + H5N5F2 + H4N5F1E1 + H6N5F1 + H4N6F2 + H5N4L2 + H5N6F1 + H5N4L1F2 + H5N4F4 + H5N4L1E1 + H5N4E1F2 + H5N5L1F1 + H5N4E2 + H5N5F3 + H6N5F2 + H5N5E1F1 + H6N5E1 + H5N4L2F1 + H5N6F2 + …
CS	CS = ( H4N3E1 + H4N3L1F1 + H4N3E1F1 + H4N4L1 + H5N4L1 + H4N4E1F1 + H5N4E1 + H5N4L1F1 + H5N4E1F1 + H4N5F1E1 + H5N4L2 + H5N4L1F2 + H5N4L1E1 + H5N4E1F2 + H5N5L1F1 + H5N4E2 + H5N5E1F1 + H6N5E1 + H5N4L2F1 + H5N4L1E1F1 + H3N8L1 + H6N5L1F1 + H5N5F2E1 + H6N5E1F1 + H6N5L2 + H6N5L1F2 + H6N5L1E1 + H6N5E1F2 + H6N6L1F1 + H7N6L1 + H5N6F2E1 + H6N6E1F1 + H7N6E1 + H6N5L2F1 + H6N5L1E1F1 + H6N5F3E1 + H7N6L1F1 + H6N…
CL	CL = ( H4N3L1F1 + H4N4L1 + H5N4L1 + H5N4L1F1 + H5N4L2 + H5N4L1F2 + H5N4L1E1 + H5N5L1F1 + H5N4L2F1 + H5N4L1E1F1 + H3N8L1 + H6N5L1F1 + H6N5L2 + H6N5L1F2 + H6N5L1E1 + H6N6L1F1 + H7N6L1 + H6N5L2F1 + H6N5L1E1F1 + H7N6L1F1 + H6N5L2E1 + H6N6L2F1 + H6N5L1E2 + H7N6L1F2 + H6N5L3F1 + H6N5L2E1F1 + H7N6L2F1 + H7N6L3F1 + H7N6L2E1F1 + H7N6L1E2F1 + H7N6L4F1 + H7N6F1E1L3 + H7N6L2E2F1 + H9N8L2F1 + H8N7L4F1 + H8N7L…
CE	CE = ( H4N3E1 + H4N3E1F1 + H4N4E1F1 + H5N4E1 + H5N4E1F1 + H4N5F1E1 + H5N4L1E1 + H5N4E1F2 + H5N4E2 + H5N5E1F1 + H6N5E1 + H5N4L1E1F1 + H5N5F2E1 + H6N5E1F1 + H6N5L1E1 + H6N5E1F2 + H5N6F2E1 + H6N6E1F1 + H7N6E1 + H6N5L1E1F1 + H6N5F3E1 + H6N6F2E1 + H7N6E1F1 + H6N5L2E1 + H6N5L1E2 + H7N6E1F2 + H6N5L2E1F1 + H7N7F1E1 + H6N5E3F1 + H7N6F3E1 + H7N6E2F1 + H7N7E1F2 + H7N7F3E1 + H7N6L2E1F1 + H7N6L1E2F1 + H8N7E2F…
A1F0	A1F0 = ( H4N3E1 ) / ( H4N3E1 + H4N3L1F1 + H4N3E1F1 )
A2F0	A2F0 = ( H3N4 + H4N4 + H5N4 + H4N4L1 + H5N4L1 + H5N4E1 + H5N4L2 + H5N4L1E1 + H5N4E2 ) / ( H3N4 + H3N4F1 + H4N4 + H4N4F1 + H5N4 + H4N4L1 + H4N4F2 + H5N4F1 + H5N4L1 + H5N4F2 + H4N4E1F1 + H5N4E1 + H5N4L1F1 + H5N4F3 + H5N4E1F1 + H5N4L2 + H5N4L1F2 + H5N4F4 + H5N4L1E1 + H5N4E1F2 + H5N4E2 + H5N4L2F1 + H5N4L1E1F1 )
A3F0	A3F0 = ( H3N5 + H4N5 + H5N5 + H6N5 + H6N5E1 + H6N5L2 + H6N5L1E1 + H6N5L2E1 + H6N5L1E2 ) / ( H3N5 + H3N5F1 + H4N5 + H4N5F1 + H5N5 + H4N5F2 + H5N5F1 + H6N5 + H4N5F3 + H5N5F2 + H4N5F1E1 + H6N5F1 + H5N5L1F1 + H5N5F3 + H6N5F2 + H5N5E1F1 + H6N5E1 + H6N5L1F1 + H6N5F3 + H5N5F2E1 + H6N5E1F1 + H6N5L2 + H6N5L1F2 + H6N5L1E1 + H6N5E1F2 + H6N5L2F1 + H6N5L1E1F1 + H6N5F3E1 + H6N5L2E1 + H6N5L1E2 + H6N5L3F1 + H6N5…
A4F0	A4F0 = ( H7N6 + H7N6L1 + H7N6E1 ) / ( H3N6F1 + H4N6F1 + H3N6F3 + H4N6F2 + H5N6F1 + H5N6F2 + H6N6F1 + H7N6 + H5N6F3 + H6N6F2 + H7N6F1 + H6N6L1F1 + H7N6L1 + H6N6F3 + H5N6F2E1 + H7N6F2 + H6N6E1F1 + H7N6E1 + H7N6L1F1 + H7N6F3 + H6N6F2E1 + H7N6E1F1 + H6N6L2F1 + H7N6L1F2 + H7N6E1F2 + H7N6L2F1 + H7N6F3E1 + H7N6E2F1 + H7N6L3F1 + H7N6L2E1F1 + H7N6L1E2F1 + H7N6L4F1 + H7N6F1E1L3 + H7N6L2E2F1 )
ALNF0	ALNF0 = ( H9N8 ) / ( H8N7F1 + H8N7F2 + H9N8 + H8N7E2F1 + H9N8L2F1 + H8N7L4F1 + H8N7L2E2F1 )
A1F	A1F = ( H4N3L1F1 + H4N3E1F1 ) / ( H4N3E1 + H4N3L1F1 + H4N3E1F1 )
A2F	A2F = ( H3N4F1 + H4N4F1 + H4N4F2 + H5N4F1 + H5N4F2 + H4N4E1F1 + H5N4L1F1 + H5N4F3 + H5N4E1F1 + H5N4L1F2 + H5N4F4 + H5N4E1F2 + H5N4L2F1 + H5N4L1E1F1 ) / ( H3N4 + H3N4F1 + H4N4 + H4N4F1 + H5N4 + H4N4L1 + H4N4F2 + H5N4F1 + H5N4L1 + H5N4F2 + H4N4E1F1 + H5N4E1 + H5N4L1F1 + H5N4F3 + H5N4E1F1 + H5N4L2 + H5N4L1F2 + H5N4F4 + H5N4L1E1 + H5N4E1F2 + H5N4E2 + H5N4L2F1 + H5N4L1E1F1 )
A3F	A3F = ( H3N5F1 + H4N5F1 + H4N5F2 + H5N5F1 + H4N5F3 + H5N5F2 + H4N5F1E1 + H6N5F1 + H5N5L1F1 + H5N5F3 + H6N5F2 + H5N5E1F1 + H6N5L1F1 + H6N5F3 + H5N5F2E1 + H6N5E1F1 + H6N5L1F2 + H6N5E1F2 + H6N5L2F1 + H6N5L1E1F1 + H6N5F3E1 + H6N5L3F1 + H6N5L2E1F1 + H6N5E3F1 ) / ( H3N5 + H3N5F1 + H4N5 + H4N5F1 + H5N5 + H4N5F2 + H5N5F1 + H6N5 + H4N5F3 + H5N5F2 + H4N5F1E1 + H6N5F1 + H5N5L1F1 + H5N5F3 + H6N5F2 + H5N5E1F1…
A4F	A4F = ( H3N6F1 + H4N6F1 + H3N6F3 + H4N6F2 + H5N6F1 + H5N6F2 + H6N6F1 + H5N6F3 + H6N6F2 + H7N6F1 + H6N6L1F1 + H6N6F3 + H5N6F2E1 + H7N6F2 + H6N6E1F1 + H7N6L1F1 + H7N6F3 + H6N6F2E1 + H7N6E1F1 + H6N6L2F1 + H7N6L1F2 + H7N6E1F2 + H7N6L2F1 + H7N6F3E1 + H7N6E2F1 + H7N6L3F1 + H7N6L2E1F1 + H7N6L1E2F1 + H7N6L4F1 + H7N6F1E1L3 + H7N6L2E2F1 ) / ( H3N6F1 + H4N6F1 + H3N6F3 + H4N6F2 + H5N6F1 + H5N6F2 + H6N6F1 + H…
ALNF	ALNF = ( H8N7F1 + H8N7F2 + H8N7E2F1 + H9N8L2F1 + H8N7L4F1 + H8N7L2E2F1 ) / ( H8N7F1 + H8N7F2 + H9N8 + H8N7E2F1 + H9N8L2F1 + H8N7L4F1 + H8N7L2E2F1 )
A1Fa	A1Fa = (0) / ( H4N3E1 + H4N3L1F1 + H4N3E1F1 )
A2Fa	A2Fa = ( H4N4F2 + H5N4F2 + H5N4F3 + H5N4L1F2 + H5N4F4 + H5N4E1F2 ) / ( H3N4 + H3N4F1 + H4N4 + H4N4F1 + H5N4 + H4N4L1 + H4N4F2 + H5N4F1 + H5N4L1 + H5N4F2 + H4N4E1F1 + H5N4E1 + H5N4L1F1 + H5N4F3 + H5N4E1F1 + H5N4L2 + H5N4L1F2 + H5N4F4 + H5N4L1E1 + H5N4E1F2 + H5N4E2 + H5N4L2F1 + H5N4L1E1F1 )
A3Fa	A3Fa = ( H4N5F2 + H4N5F3 + H5N5F2 + H5N5F3 + H6N5F2 + H6N5F3 + H5N5F2E1 + H6N5L1F2 + H6N5E1F2 + H6N5F3E1 ) / ( H3N5 + H3N5F1 + H4N5 + H4N5F1 + H5N5 + H4N5F2 + H5N5F1 + H6N5 + H4N5F3 + H5N5F2 + H4N5F1E1 + H6N5F1 + H5N5L1F1 + H5N5F3 + H6N5F2 + H5N5E1F1 + H6N5E1 + H6N5L1F1 + H6N5F3 + H5N5F2E1 + H6N5E1F1 + H6N5L2 + H6N5L1F2 + H6N5L1E1 + H6N5E1F2 + H6N5L2F1 + H6N5L1E1F1 + H6N5F3E1 + H6N5L2E1 + H6N5L1E…
A4Fa	A4Fa = ( H3N6F3 + H4N6F2 + H5N6F2 + H5N6F3 + H6N6F2 + H6N6F3 + H5N6F2E1 + H7N6F2 + H7N6F3 + H6N6F2E1 + H7N6L1F2 + H7N6E1F2 + H7N6F3E1 ) / ( H3N6F1 + H4N6F1 + H3N6F3 + H4N6F2 + H5N6F1 + H5N6F2 + H6N6F1 + H7N6 + H5N6F3 + H6N6F2 + H7N6F1 + H6N6L1F1 + H7N6L1 + H6N6F3 + H5N6F2E1 + H7N6F2 + H6N6E1F1 + H7N6E1 + H7N6L1F1 + H7N6F3 + H6N6F2E1 + H7N6E1F1 + H6N6L2F1 + H7N6L1F2 + H7N6E1F2 + H7N6L2F1 + H7N6F3E…
ALNFa	ALNFa = ( H8N7F2 ) / ( H8N7F1 + H8N7F2 + H9N8 + H8N7E2F1 + H9N8L2F1 + H8N7L4F1 + H8N7L2E2F1 )
A1S0F	A1S0F = (0) / (0)
A2S0F	A2S0F = ( H3N4F1 + H4N4F1 + H4N4F2 + H5N4F1 + H5N4F2 + H5N4F3 + H5N4F4 ) / ( H3N4 + H3N4F1 + H4N4 + H4N4F1 + H5N4 + H4N4F2 + H5N4F1 + H5N4F2 + H5N4F3 + H5N4F4 )
A3S0F	A3S0F = ( H3N5F1 + H4N5F1 + H4N5F2 + H5N5F1 + H4N5F3 + H5N5F2 + H6N5F1 + H5N5F3 + H6N5F2 + H6N5F3 ) / ( H3N5 + H3N5F1 + H4N5 + H4N5F1 + H5N5 + H4N5F2 + H5N5F1 + H6N5 + H4N5F3 + H5N5F2 + H6N5F1 + H5N5F3 + H6N5F2 + H6N5F3 )
A4S0F	A4S0F = ( H3N6F1 + H4N6F1 + H3N6F3 + H4N6F2 + H5N6F1 + H5N6F2 + H6N6F1 + H5N6F3 + H6N6F2 + H7N6F1 + H6N6F3 + H7N6F2 + H7N6F3 ) / ( H3N6F1 + H4N6F1 + H3N6F3 + H4N6F2 + H5N6F1 + H5N6F2 + H6N6F1 + H7N6 + H5N6F3 + H6N6F2 + H7N6F1 + H6N6F3 + H7N6F2 + H7N6F3 )
ALNS0F	ALNS0F = ( H8N7F1 + H8N7F2 ) / ( H8N7F1 + H8N7F2 + H9N8 )
A1L0F	A1L0F = ( H4N3E1F1 ) / ( H4N3E1 + H4N3E1F1 )
A2L0F	A2L0F = ( H3N4F1 + H4N4F1 + H4N4F2 + H5N4F1 + H5N4F2 + H4N4E1F1 + H5N4F3 + H5N4E1F1 + H5N4F4 + H5N4E1F2 ) / ( H3N4 + H3N4F1 + H4N4 + H4N4F1 + H5N4 + H4N4F2 + H5N4F1 + H5N4F2 + H4N4E1F1 + H5N4E1 + H5N4F3 + H5N4E1F1 + H5N4F4 + H5N4E1F2 + H5N4E2 )
A3L0F	A3L0F = ( H3N5F1 + H4N5F1 + H4N5F2 + H5N5F1 + H4N5F3 + H5N5F2 + H4N5F1E1 + H6N5F1 + H5N5F3 + H6N5F2 + H5N5E1F1 + H6N5F3 + H5N5F2E1 + H6N5E1F1 + H6N5E1F2 + H6N5F3E1 + H6N5E3F1 ) / ( H3N5 + H3N5F1 + H4N5 + H4N5F1 + H5N5 + H4N5F2 + H5N5F1 + H6N5 + H4N5F3 + H5N5F2 + H4N5F1E1 + H6N5F1 + H5N5F3 + H6N5F2 + H5N5E1F1 + H6N5E1 + H6N5F3 + H5N5F2E1 + H6N5E1F1 + H6N5E1F2 + H6N5F3E1 + H6N5E3F1 )
A4L0F	A4L0F = ( H3N6F1 + H4N6F1 + H3N6F3 + H4N6F2 + H5N6F1 + H5N6F2 + H6N6F1 + H5N6F3 + H6N6F2 + H7N6F1 + H6N6F3 + H5N6F2E1 + H7N6F2 + H6N6E1F1 + H7N6F3 + H6N6F2E1 + H7N6E1F1 + H7N6E1F2 + H7N6F3E1 + H7N6E2F1 ) / ( H3N6F1 + H4N6F1 + H3N6F3 + H4N6F2 + H5N6F1 + H5N6F2 + H6N6F1 + H7N6 + H5N6F3 + H6N6F2 + H7N6F1 + H6N6F3 + H5N6F2E1 + H7N6F2 + H6N6E1F1 + H7N6E1 + H7N6F3 + H6N6F2E1 + H7N6E1F1 + H7N6E1F2 + H7N…
ALNL0F	ALNL0F = ( H8N7F1 + H8N7F2 + H8N7E2F1 ) / ( H8N7F1 + H8N7F2 + H9N8 + H8N7E2F1 )
A1E0F	A1E0F = ( H4N3L1F1 ) / ( H4N3L1F1 )
A2E0F	A2E0F = ( H3N4F1 + H4N4F1 + H4N4F2 + H5N4F1 + H5N4F2 + H5N4L1F1 + H5N4F3 + H5N4L1F2 + H5N4F4 + H5N4L2F1 ) / ( H3N4 + H3N4F1 + H4N4 + H4N4F1 + H5N4 + H4N4L1 + H4N4F2 + H5N4F1 + H5N4L1 + H5N4F2 + H5N4L1F1 + H5N4F3 + H5N4L2 + H5N4L1F2 + H5N4F4 + H5N4L2F1 )
A3E0F	A3E0F = ( H3N5F1 + H4N5F1 + H4N5F2 + H5N5F1 + H4N5F3 + H5N5F2 + H6N5F1 + H5N5L1F1 + H5N5F3 + H6N5F2 + H6N5L1F1 + H6N5F3 + H6N5L1F2 + H6N5L2F1 + H6N5L3F1 ) / ( H3N5 + H3N5F1 + H4N5 + H4N5F1 + H5N5 + H4N5F2 + H5N5F1 + H6N5 + H4N5F3 + H5N5F2 + H6N5F1 + H5N5L1F1 + H5N5F3 + H6N5F2 + H6N5L1F1 + H6N5F3 + H6N5L2 + H6N5L1F2 + H6N5L2F1 + H6N5L3F1 )
A4E0F	A4E0F = ( H3N6F1 + H4N6F1 + H3N6F3 + H4N6F2 + H5N6F1 + H5N6F2 + H6N6F1 + H5N6F3 + H6N6F2 + H7N6F1 + H6N6L1F1 + H6N6F3 + H7N6F2 + H7N6L1F1 + H7N6F3 + H6N6L2F1 + H7N6L1F2 + H7N6L2F1 + H7N6L3F1 + H7N6L4F1 ) / ( H3N6F1 + H4N6F1 + H3N6F3 + H4N6F2 + H5N6F1 + H5N6F2 + H6N6F1 + H7N6 + H5N6F3 + H6N6F2 + H7N6F1 + H6N6L1F1 + H7N6L1 + H6N6F3 + H7N6F2 + H7N6L1F1 + H7N6F3 + H6N6L2F1 + H7N6L1F2 + H7N6L2F1 + H7N…
ALNE0F	ALNE0F = ( H8N7F1 + H8N7F2 + H9N8L2F1 + H8N7L4F1 ) / ( H8N7F1 + H8N7F2 + H9N8 + H9N8L2F1 + H8N7L4F1 )
A1SF	A1SF = ( H4N3L1F1 + H4N3E1F1 ) / ( H4N3E1 + H4N3L1F1 + H4N3E1F1 )
A2SF	A2SF = ( H4N4E1F1 + H5N4L1F1 + H5N4E1F1 + H5N4L1F2 + H5N4E1F2 + H5N4L2F1 + H5N4L1E1F1 ) / ( H4N4L1 + H5N4L1 + H4N4E1F1 + H5N4E1 + H5N4L1F1 + H5N4E1F1 + H5N4L2 + H5N4L1F2 + H5N4L1E1 + H5N4E1F2 + H5N4E2 + H5N4L2F1 + H5N4L1E1F1 )
A3SF	A3SF = ( H4N5F1E1 + H5N5L1F1 + H5N5E1F1 + H6N5L1F1 + H5N5F2E1 + H6N5E1F1 + H6N5L1F2 + H6N5E1F2 + H6N5L2F1 + H6N5L1E1F1 + H6N5F3E1 + H6N5L3F1 + H6N5L2E1F1 + H6N5E3F1 ) / ( H4N5F1E1 + H5N5L1F1 + H5N5E1F1 + H6N5E1 + H6N5L1F1 + H5N5F2E1 + H6N5E1F1 + H6N5L2 + H6N5L1F2 + H6N5L1E1 + H6N5E1F2 + H6N5L2F1 + H6N5L1E1F1 + H6N5F3E1 + H6N5L2E1 + H6N5L1E2 + H6N5L3F1 + H6N5L2E1F1 + H6N5E3F1 )
A4SF	A4SF = ( H6N6L1F1 + H5N6F2E1 + H6N6E1F1 + H7N6L1F1 + H6N6F2E1 + H7N6E1F1 + H6N6L2F1 + H7N6L1F2 + H7N6E1F2 + H7N6L2F1 + H7N6F3E1 + H7N6E2F1 + H7N6L3F1 + H7N6L2E1F1 + H7N6L1E2F1 + H7N6L4F1 + H7N6F1E1L3 + H7N6L2E2F1 ) / ( H6N6L1F1 + H7N6L1 + H5N6F2E1 + H6N6E1F1 + H7N6E1 + H7N6L1F1 + H6N6F2E1 + H7N6E1F1 + H6N6L2F1 + H7N6L1F2 + H7N6E1F2 + H7N6L2F1 + H7N6F3E1 + H7N6E2F1 + H7N6L3F1 + H7N6L2E1F1 + H7N6L1…
ALNSF	ALNSF = ( H8N7E2F1 + H9N8L2F1 + H8N7L4F1 + H8N7L2E2F1 ) / ( H8N7E2F1 + H9N8L2F1 + H8N7L4F1 + H8N7L2E2F1 )
CSF	CSF = ( ( H4N3L1F1 + H4N3E1F1 ) + ( H4N4E1F1 + H5N4L1F1 + H5N4E1F1 + H5N4L1F2 + H5N4E1F2 + H5N4L2F1 + H5N4L1E1F1 ) + ( H4N5F1E1 + H5N5L1F1 + H5N5E1F1 + H6N5L1F1 + H5N5F2E1 + H6N5E1F1 + H6N5L1F2 + H6N5E1F2 + H6N5L2F1 + H6N5L1E1F1 + H6N5F3E1 + H6N5L3F1 + H6N5L2E1F1 + H6N5E3F1 ) + ( H6N6L1F1 + H5N6F2E1 + H6N6E1F1 + H7N6L1F1 + H6N6F2E1 + H7N6E1F1 + H6N6L2F1 + H7N6L1F2 + H7N6E1F2 + H7N6L2F1 + H7N6F3E1…
A1LF	A1LF = ( H4N3L1F1 ) / ( H4N3L1F1 )
A2LF	A2LF = ( H5N4L1F1 + H5N4L1F2 + H5N4L2F1 + H5N4L1E1F1 ) / ( H4N4L1 + H5N4L1 + H5N4L1F1 + H5N4L2 + H5N4L1F2 + H5N4L1E1 + H5N4L2F1 + H5N4L1E1F1 )
A3LF	A3LF = ( H5N5L1F1 + H6N5L1F1 + H6N5L1F2 + H6N5L2F1 + H6N5L1E1F1 + H6N5L3F1 + H6N5L2E1F1 ) / ( H5N5L1F1 + H6N5L1F1 + H6N5L2 + H6N5L1F2 + H6N5L1E1 + H6N5L2F1 + H6N5L1E1F1 + H6N5L2E1 + H6N5L1E2 + H6N5L3F1 + H6N5L2E1F1 )
A4LF	A4LF = ( H6N6L1F1 + H7N6L1F1 + H6N6L2F1 + H7N6L1F2 + H7N6L2F1 + H7N6L3F1 + H7N6L2E1F1 + H7N6L1E2F1 + H7N6L4F1 + H7N6F1E1L3 + H7N6L2E2F1 ) / ( H6N6L1F1 + H7N6L1 + H7N6L1F1 + H6N6L2F1 + H7N6L1F2 + H7N6L2F1 + H7N6L3F1 + H7N6L2E1F1 + H7N6L1E2F1 + H7N6L4F1 + H7N6F1E1L3 + H7N6L2E2F1 )
ALNLF	ALNLF = ( H9N8L2F1 + H8N7L4F1 + H8N7L2E2F1 ) / ( H9N8L2F1 + H8N7L4F1 + H8N7L2E2F1 )
CLF	CLF = ( ( H4N3L1F1 ) + ( H5N4L1F1 + H5N4L1F2 + H5N4L2F1 + H5N4L1E1F1 ) + ( H5N5L1F1 + H6N5L1F1 + H6N5L1F2 + H6N5L2F1 + H6N5L1E1F1 + H6N5L3F1 + H6N5L2E1F1 ) + ( H6N6L1F1 + H7N6L1F1 + H6N6L2F1 + H7N6L1F2 + H7N6L2F1 + H7N6L3F1 + H7N6L2E1F1 + H7N6L1E2F1 + H7N6L4F1 + H7N6F1E1L3 + H7N6L2E2F1 ) + ( H9N8L2F1 + H8N7L4F1 + H8N7L2E2F1 ) ) / ( ( H4N3L1F1 ) + ( H4N4L1 + H5N4L1 + H5N4L1F1 + H5N4L2 + H5N4L1F2 +…
A1EF	A1EF = ( H4N3E1F1 ) / ( H4N3E1 + H4N3E1F1 )
A2EF	A2EF = ( H4N4E1F1 + H5N4E1F1 + H5N4E1F2 + H5N4L1E1F1 ) / ( H4N4E1F1 + H5N4E1 + H5N4E1F1 + H5N4L1E1 + H5N4E1F2 + H5N4E2 + H5N4L1E1F1 )
A3EF	A3EF = ( H4N5F1E1 + H5N5E1F1 + H5N5F2E1 + H6N5E1F1 + H6N5E1F2 + H6N5L1E1F1 + H6N5F3E1 + H6N5L2E1F1 + H6N5E3F1 ) / ( H4N5F1E1 + H5N5E1F1 + H6N5E1 + H5N5F2E1 + H6N5E1F1 + H6N5L1E1 + H6N5E1F2 + H6N5L1E1F1 + H6N5F3E1 + H6N5L2E1 + H6N5L1E2 + H6N5L2E1F1 + H6N5E3F1 )
A4EF	A4EF = ( H5N6F2E1 + H6N6E1F1 + H6N6F2E1 + H7N6E1F1 + H7N6E1F2 + H7N6F3E1 + H7N6E2F1 + H7N6L2E1F1 + H7N6L1E2F1 + H7N6F1E1L3 + H7N6L2E2F1 ) / ( H5N6F2E1 + H6N6E1F1 + H7N6E1 + H6N6F2E1 + H7N6E1F1 + H7N6E1F2 + H7N6F3E1 + H7N6E2F1 + H7N6L2E1F1 + H7N6L1E2F1 + H7N6F1E1L3 + H7N6L2E2F1 )
ALNEF	ALNEF = ( H8N7E2F1 + H8N7L2E2F1 ) / ( H8N7E2F1 + H8N7L2E2F1 )
CEF	CEF = ( ( H4N3E1F1 ) + ( H4N4E1F1 + H5N4E1F1 + H5N4E1F2 + H5N4L1E1F1 ) + ( H4N5F1E1 + H5N5E1F1 + H5N5F2E1 + H6N5E1F1 + H6N5E1F2 + H6N5L1E1F1 + H6N5F3E1 + H6N5L2E1F1 + H6N5E3F1 ) + ( H5N6F2E1 + H6N6E1F1 + H6N6F2E1 + H7N6E1F1 + H7N6E1F2 + H7N6F3E1 + H7N6E2F1 + H7N6L2E1F1 + H7N6L1E2F1 + H7N6F1E1L3 + H7N6L2E2F1 ) + ( H8N7E2F1 + H8N7L2E2F1 ) ) / ( ( H4N3E1 + H4N3E1F1 ) + ( H4N4E1F1 + H5N4E1 + H5N4E1F1…
A1SFa	A1SFa = (0) / ( H4N3E1 + H4N3L1F1 + H4N3E1F1 )
A2SFa	A2SFa = ( H5N4L1F2 + H5N4E1F2 ) / ( H4N4L1 + H5N4L1 + H4N4E1F1 + H5N4E1 + H5N4L1F1 + H5N4E1F1 + H5N4L2 + H5N4L1F2 + H5N4L1E1 + H5N4E1F2 + H5N4E2 + H5N4L2F1 + H5N4L1E1F1 )
A3SFa	A3SFa = ( H5N5F2E1 + H6N5L1F2 + H6N5E1F2 + H6N5F3E1 ) / ( H4N5F1E1 + H5N5L1F1 + H5N5E1F1 + H6N5E1 + H6N5L1F1 + H5N5F2E1 + H6N5E1F1 + H6N5L2 + H6N5L1F2 + H6N5L1E1 + H6N5E1F2 + H6N5L2F1 + H6N5L1E1F1 + H6N5F3E1 + H6N5L2E1 + H6N5L1E2 + H6N5L3F1 + H6N5L2E1F1 + H6N5E3F1 )
A4SFa	A4SFa = ( H5N6F2E1 + H6N6F2E1 + H7N6L1F2 + H7N6E1F2 + H7N6F3E1 ) / ( H6N6L1F1 + H7N6L1 + H5N6F2E1 + H6N6E1F1 + H7N6E1 + H7N6L1F1 + H6N6F2E1 + H7N6E1F1 + H6N6L2F1 + H7N6L1F2 + H7N6E1F2 + H7N6L2F1 + H7N6F3E1 + H7N6E2F1 + H7N6L3F1 + H7N6L2E1F1 + H7N6L1E2F1 + H7N6L4F1 + H7N6F1E1L3 + H7N6L2E2F1 )
ALNSFa	ALNSFa = (0) / ( H8N7E2F1 + H9N8L2F1 + H8N7L4F1 + H8N7L2E2F1 )
CSFa	CSFa = ( (0) + ( H5N4L1F2 + H5N4E1F2 ) + ( H5N5F2E1 + H6N5L1F2 + H6N5E1F2 + H6N5F3E1 ) + ( H5N6F2E1 + H6N6F2E1 + H7N6L1F2 + H7N6E1F2 + H7N6F3E1 ) + (0) ) / ( ( H4N3E1 + H4N3L1F1 + H4N3E1F1 ) + ( H4N4L1 + H5N4L1 + H4N4E1F1 + H5N4E1 + H5N4L1F1 + H5N4E1F1 + H5N4L2 + H5N4L1F2 + H5N4L1E1 + H5N4E1F2 + H5N4E2 + H5N4L2F1 + H5N4L1E1F1 ) + ( H4N5F1E1 + H5N5L1F1 + H5N5E1F1 + H6N5E1 + H6N5L1F1 + H5N5F2E1 + H…
A1LFa	A1LFa = (0) / ( H4N3L1F1 )
A2LFa	A2LFa = ( H5N4L1F2 ) / ( H4N4L1 + H5N4L1 + H5N4L1F1 + H5N4L2 + H5N4L1F2 + H5N4L1E1 + H5N4L2F1 + H5N4L1E1F1 )
A3LFa	A3LFa = ( H6N5L1F2 ) / ( H5N5L1F1 + H6N5L1F1 + H6N5L2 + H6N5L1F2 + H6N5L1E1 + H6N5L2F1 + H6N5L1E1F1 + H6N5L2E1 + H6N5L1E2 + H6N5L3F1 + H6N5L2E1F1 )
A4LFa	A4LFa = ( H7N6L1F2 ) / ( H6N6L1F1 + H7N6L1 + H7N6L1F1 + H6N6L2F1 + H7N6L1F2 + H7N6L2F1 + H7N6L3F1 + H7N6L2E1F1 + H7N6L1E2F1 + H7N6L4F1 + H7N6F1E1L3 + H7N6L2E2F1 )
ALNLFa	ALNLFa = (0) / ( H9N8L2F1 + H8N7L4F1 + H8N7L2E2F1 )
CLFa	CLFa = ( (0) + ( H5N4L1F2 ) + ( H6N5L1F2 ) + ( H7N6L1F2 ) + (0) ) / ( ( H4N3L1F1 ) + ( H4N4L1 + H5N4L1 + H5N4L1F1 + H5N4L2 + H5N4L1F2 + H5N4L1E1 + H5N4L2F1 + H5N4L1E1F1 ) + ( H5N5L1F1 + H6N5L1F1 + H6N5L2 + H6N5L1F2 + H6N5L1E1 + H6N5L2F1 + H6N5L1E1F1 + H6N5L2E1 + H6N5L1E2 + H6N5L3F1 + H6N5L2E1F1 ) + ( H6N6L1F1 + H7N6L1 + H7N6L1F1 + H6N6L2F1 + H7N6L1F2 + H7N6L2F1 + H7N6L3F1 + H7N6L2E1F1 + H7N6L1E2F…
A1EFa	A1EFa = (0) / ( H4N3E1 + H4N3E1F1 )
A2EFa	A2EFa = ( H5N4E1F2 ) / ( H4N4E1F1 + H5N4E1 + H5N4E1F1 + H5N4L1E1 + H5N4E1F2 + H5N4E2 + H5N4L1E1F1 )
A3EFa	A3EFa = ( H5N5F2E1 + H6N5E1F2 + H6N5F3E1 ) / ( H4N5F1E1 + H5N5E1F1 + H6N5E1 + H5N5F2E1 + H6N5E1F1 + H6N5L1E1 + H6N5E1F2 + H6N5L1E1F1 + H6N5F3E1 + H6N5L2E1 + H6N5L1E2 + H6N5L2E1F1 + H6N5E3F1 )
A4EFa	A4EFa = ( H5N6F2E1 + H6N6F2E1 + H7N6E1F2 + H7N6F3E1 ) / ( H5N6F2E1 + H6N6E1F1 + H7N6E1 + H6N6F2E1 + H7N6E1F1 + H7N6E1F2 + H7N6F3E1 + H7N6E2F1 + H7N6L2E1F1 + H7N6L1E2F1 + H7N6F1E1L3 + H7N6L2E2F1 )
ALNEFa	ALNEFa = (0) / ( H8N7E2F1 + H8N7L2E2F1 )
CEFa	CEFa = ( (0) + ( H5N4E1F2 ) + ( H5N5F2E1 + H6N5E1F2 + H6N5F3E1 ) + ( H5N6F2E1 + H6N6F2E1 + H7N6E1F2 + H7N6F3E1 ) + (0) ) / ( ( H4N3E1 + H4N3E1F1 ) + ( H4N4E1F1 + H5N4E1 + H5N4E1F1 + H5N4L1E1 + H5N4E1F2 + H5N4E2 + H5N4L1E1F1 ) + ( H4N5F1E1 + H5N5E1F1 + H6N5E1 + H5N5F2E1 + H6N5E1F1 + H6N5L1E1 + H6N5E1F2 + H6N5L1E1F1 + H6N5F3E1 + H6N5L2E1 + H6N5L1E2 + H6N5L2E1F1 + H6N5E3F1 ) + ( H5N6F2E1 + H6N6E1F1 …
A1G	A1G = ( 0/1 * (0) + 1/1 * ( H4N3E1 + H4N3L1F1 + H4N3E1F1 ) ) / ( H4N3E1 + H4N3L1F1 + H4N3E1F1 )
A2G	A2G = ( 0/2 * ( H3N4 + H3N4F1 ) + 1/2 * ( H4N4 + H4N4F1 + H4N4L1 + H4N4F2 + H4N4E1F1 ) + 2/2 * ( H5N4 + H5N4F1 + H5N4L1 + H5N4F2 + H5N4E1 + H5N4L1F1 + H5N4F3 + H5N4E1F1 + H5N4L2 + H5N4L1F2 + H5N4F4 + H5N4L1E1 + H5N4E1F2 + H5N4E2 + H5N4L2F1 + H5N4L1E1F1 ) ) / ( H3N4 + H3N4F1 + H4N4 + H4N4F1 + H5N4 + H4N4L1 + H4N4F2 + H5N4F1 + H5N4L1 + H5N4F2 + H4N4E1F1 + H5N4E1 + H5N4L1F1 + H5N4F3 + H5N4E1F1 + H5N…
A3G	A3G = ( 0/3 * ( H3N5 + H3N5F1 ) + 1/3 * ( H4N5 + H4N5F1 + H4N5F2 + H4N5F3 + H4N5F1E1 ) + 2/3 * ( H5N5 + H5N5F1 + H5N5F2 + H5N5L1F1 + H5N5F3 + H5N5E1F1 + H5N5F2E1 ) + 3/3 * ( H6N5 + H6N5F1 + H6N5F2 + H6N5E1 + H6N5L1F1 + H6N5F3 + H6N5E1F1 + H6N5L2 + H6N5L1F2 + H6N5L1E1 + H6N5E1F2 + H6N5L2F1 + H6N5L1E1F1 + H6N5F3E1 + H6N5L2E1 + H6N5L1E2 + H6N5L3F1 + H6N5L2E1F1 + H6N5E3F1 ) ) / ( H3N5 + H3N5F1 + H4N5…
A4G	A4G = ( 0/4 * ( H3N6F1 + H3N6F3 ) + 1/4 * ( H4N6F1 + H4N6F2 ) + 2/4 * ( H5N6F1 + H5N6F2 + H5N6F3 + H5N6F2E1 ) + 3/4 * ( H6N6F1 + H6N6F2 + H6N6L1F1 + H6N6F3 + H6N6E1F1 + H6N6F2E1 + H6N6L2F1 ) + 4/4 * ( H7N6 + H7N6F1 + H7N6L1 + H7N6F2 + H7N6E1 + H7N6L1F1 + H7N6F3 + H7N6E1F1 + H7N6L1F2 + H7N6E1F2 + H7N6L2F1 + H7N6F3E1 + H7N6E2F1 + H7N6L3F1 + H7N6L2E1F1 + H7N6L1E2F1 + H7N6L4F1 + H7N6F1E1L3 + H7N6L2E2…
A1F0G	A1F0G = ( 0/1 * (0) + 1/1 * ( H4N3E1 ) ) / ( H4N3E1 )
A2F0G	A2F0G = ( 0/2 * ( H3N4 ) + 1/2 * ( H4N4 + H4N4L1 ) + 2/2 * ( H5N4 + H5N4L1 + H5N4E1 + H5N4L2 + H5N4L1E1 + H5N4E2 ) ) / ( H3N4 + H4N4 + H5N4 + H4N4L1 + H5N4L1 + H5N4E1 + H5N4L2 + H5N4L1E1 + H5N4E2 )
A3F0G	A3F0G = ( 0/3 * ( H3N5 ) + 1/3 * ( H4N5 ) + 2/3 * ( H5N5 ) + 3/3 * ( H6N5 + H6N5E1 + H6N5L2 + H6N5L1E1 + H6N5L2E1 + H6N5L1E2 ) ) / ( H3N5 + H4N5 + H5N5 + H6N5 + H6N5E1 + H6N5L2 + H6N5L1E1 + H6N5L2E1 + H6N5L1E2 )
A4F0G	A4F0G = ( 0/4 * (0) + 1/4 * (0) + 2/4 * (0) + 3/4 * (0) + 4/4 * ( H7N6 + H7N6L1 + H7N6E1 ) ) / ( H3N6F1 + H4N6F1 + H3N6F3 + H4N6F2 + H5N6F1 + H5N6F2 + H6N6F1 + H7N6 + H5N6F3 + H6N6F2 + H7N6F1 + H6N6L1F1 + H7N6L1 + H6N6F3 + H5N6F2E1 + H7N6F2 + H6N6E1F1 + H7N6E1 + H7N6L1F1 + H7N6F3 + H6N6F2E1 + H7N6E1F1 + H6N6L2F1 + H7N6L1F2 + H7N6E1F2 + H7N6L2F1 + H7N6F3E1 + H7N6E2F1 + H7N6L3F1 + H7N6L2E1F1 + H7N6…
A1FG	A1FG = ( 0/1 * (0) + 1/1 * ( H4N3L1F1 + H4N3E1F1 ) ) / ( H4N3L1F1 + H4N3E1F1 )
A2FG	A2FG = ( 0/2 * ( H3N4F1 ) + 1/2 * ( H4N4F1 + H4N4F2 + H4N4E1F1 ) + 2/2 * ( H5N4F1 + H5N4F2 + H5N4L1F1 + H5N4F3 + H5N4E1F1 + H5N4L1F2 + H5N4F4 + H5N4E1F2 + H5N4L2F1 + H5N4L1E1F1 ) ) / ( H3N4F1 + H4N4F1 + H4N4F2 + H5N4F1 + H5N4F2 + H4N4E1F1 + H5N4L1F1 + H5N4F3 + H5N4E1F1 + H5N4L1F2 + H5N4F4 + H5N4E1F2 + H5N4L2F1 + H5N4L1E1F1 )
A3FG	A3FG = ( 0/3 * ( H3N5F1 ) + 1/3 * ( H4N5F1 + H4N5F2 + H4N5F3 + H4N5F1E1 ) + 2/3 * ( H5N5F1 + H5N5F2 + H5N5L1F1 + H5N5F3 + H5N5E1F1 + H5N5F2E1 ) + 3/3 * ( H6N5F1 + H6N5F2 + H6N5L1F1 + H6N5F3 + H6N5E1F1 + H6N5L1F2 + H6N5E1F2 + H6N5L2F1 + H6N5L1E1F1 + H6N5F3E1 + H6N5L3F1 + H6N5L2E1F1 + H6N5E3F1 ) ) / ( H3N5F1 + H4N5F1 + H4N5F2 + H5N5F1 + H4N5F3 + H5N5F2 + H4N5F1E1 + H6N5F1 + H5N5L1F1 + H5N5F3 + H6N5…
A4FG	A4FG = ( 0/4 * ( H3N6F1 + H3N6F3 ) + 1/4 * ( H4N6F1 + H4N6F2 ) + 2/4 * ( H5N6F1 + H5N6F2 + H5N6F3 + H5N6F2E1 ) + 3/4 * ( H6N6F1 + H6N6F2 + H6N6L1F1 + H6N6F3 + H6N6E1F1 + H6N6F2E1 + H6N6L2F1 ) + 4/4 * ( H7N6F1 + H7N6F2 + H7N6L1F1 + H7N6F3 + H7N6E1F1 + H7N6L1F2 + H7N6E1F2 + H7N6L2F1 + H7N6F3E1 + H7N6E2F1 + H7N6L3F1 + H7N6L2E1F1 + H7N6L1E2F1 + H7N6L4F1 + H7N6F1E1L3 + H7N6L2E2F1 ) ) / ( H3N6F1 + H4N6…
A1S	A1S = ( 0/1 * (0) + 1/1 * ( H4N3E1 + H4N3L1F1 + H4N3E1F1 ) ) / ( H4N3E1 + H4N3L1F1 + H4N3E1F1 )
A2S	A2S = ( 0/2 * ( H3N4 + H3N4F1 + H4N4 + H4N4F1 + H5N4 + H4N4F2 + H5N4F1 + H5N4F2 + H5N4F3 + H5N4F4 ) + 1/2 * ( H4N4L1 + H5N4L1 + H4N4E1F1 + H5N4E1 + H5N4L1F1 + H5N4E1F1 + H5N4L1F2 + H5N4E1F2 ) + 2/2 * ( H5N4L2 + H5N4L1E1 + H5N4E2 + H5N4L2F1 + H5N4L1E1F1 ) ) / ( H3N4 + H3N4F1 + H4N4 + H4N4F1 + H5N4 + H4N4L1 + H4N4F2 + H5N4F1 + H5N4L1 + H5N4F2 + H4N4E1F1 + H5N4E1 + H5N4L1F1 + H5N4F3 + H5N4E1F1 + H5N…
A3S	A3S = ( 0/3 * ( H3N5 + H3N5F1 + H4N5 + H4N5F1 + H5N5 + H4N5F2 + H5N5F1 + H6N5 + H4N5F3 + H5N5F2 + H6N5F1 + H5N5F3 + H6N5F2 + H6N5F3 ) + 1/3 * ( H4N5F1E1 + H5N5L1F1 + H5N5E1F1 + H6N5E1 + H6N5L1F1 + H5N5F2E1 + H6N5E1F1 + H6N5L1F2 + H6N5E1F2 + H6N5F3E1 ) + 2/3 * ( H6N5L2 + H6N5L1E1 + H6N5L2F1 + H6N5L1E1F1 ) + 3/3 * ( H6N5L2E1 + H6N5L1E2 + H6N5L3F1 + H6N5L2E1F1 + H6N5E3F1 ) ) / ( H3N5 + H3N5F1 + H4N5…
A4S	A4S = ( 0/4 * ( H3N6F1 + H4N6F1 + H3N6F3 + H4N6F2 + H5N6F1 + H5N6F2 + H6N6F1 + H7N6 + H5N6F3 + H6N6F2 + H7N6F1 + H6N6F3 + H7N6F2 + H7N6F3 ) + 1/4 * ( H6N6L1F1 + H7N6L1 + H5N6F2E1 + H6N6E1F1 + H7N6E1 + H7N6L1F1 + H6N6F2E1 + H7N6E1F1 + H7N6L1F2 + H7N6E1F2 + H7N6F3E1 ) + 2/4 * ( H6N6L2F1 + H7N6L2F1 + H7N6E2F1 ) + 3/4 * ( H7N6L3F1 + H7N6L2E1F1 + H7N6L1E2F1 ) + 4/4 * ( H7N6L4F1 + H7N6F1E1L3 + H7N6L2E2…
A1F0S	A1F0S = ( 0/1 * (0) + 1/1 * ( H4N3E1 ) ) / ( H4N3E1 )
A2F0S	A2F0S = ( 0/2 * ( H3N4 + H4N4 + H5N4 ) + 1/2 * ( H4N4L1 + H5N4L1 + H5N4E1 ) + 2/2 * ( H5N4L2 + H5N4L1E1 + H5N4E2 ) ) / ( H3N4 + H4N4 + H5N4 + H4N4L1 + H5N4L1 + H5N4E1 + H5N4L2 + H5N4L1E1 + H5N4E2 )
A3F0S	A3F0S = ( 0/3 * ( H3N5 + H4N5 + H5N5 + H6N5 ) + 1/3 * ( H6N5E1 ) + 2/3 * ( H6N5L2 + H6N5L1E1 ) + 3/3 * ( H6N5L2E1 + H6N5L1E2 ) ) / ( H3N5 + H4N5 + H5N5 + H6N5 + H6N5E1 + H6N5L2 + H6N5L1E1 + H6N5L2E1 + H6N5L1E2 )
A4F0S	A4F0S = ( 0/4 * ( H7N6 ) + 1/4 * ( H7N6L1 + H7N6E1 ) + 2/4 * (0) + 3/4 * (0) + 4/4 * (0) ) / ( H3N6F1 + H4N6F1 + H3N6F3 + H4N6F2 + H5N6F1 + H5N6F2 + H6N6F1 + H7N6 + H5N6F3 + H6N6F2 + H7N6F1 + H6N6L1F1 + H7N6L1 + H6N6F3 + H5N6F2E1 + H7N6F2 + H6N6E1F1 + H7N6E1 + H7N6L1F1 + H7N6F3 + H6N6F2E1 + H7N6E1F1 + H6N6L2F1 + H7N6L1F2 + H7N6E1F2 + H7N6L2F1 + H7N6F3E1 + H7N6E2F1 + H7N6L3F1 + H7N6L2E1F1 + H7N6L1…
A1FS	A1FS = ( 0/1 * (0) + 1/1 * ( H4N3L1F1 + H4N3E1F1 ) ) / ( H4N3L1F1 + H4N3E1F1 )
A2FS	A2FS = ( 0/2 * ( H3N4F1 + H4N4F1 + H4N4F2 + H5N4F1 + H5N4F2 + H5N4F3 + H5N4F4 ) + 1/2 * ( H4N4E1F1 + H5N4L1F1 + H5N4E1F1 + H5N4L1F2 + H5N4E1F2 ) + 2/2 * ( H5N4L2F1 + H5N4L1E1F1 ) ) / ( H3N4F1 + H4N4F1 + H4N4F2 + H5N4F1 + H5N4F2 + H4N4E1F1 + H5N4L1F1 + H5N4F3 + H5N4E1F1 + H5N4L1F2 + H5N4F4 + H5N4E1F2 + H5N4L2F1 + H5N4L1E1F1 )
A3FS	A3FS = ( 0/3 * ( H3N5F1 + H4N5F1 + H4N5F2 + H5N5F1 + H4N5F3 + H5N5F2 + H6N5F1 + H5N5F3 + H6N5F2 + H6N5F3 ) + 1/3 * ( H4N5F1E1 + H5N5L1F1 + H5N5E1F1 + H6N5L1F1 + H5N5F2E1 + H6N5E1F1 + H6N5L1F2 + H6N5E1F2 + H6N5F3E1 ) + 2/3 * ( H6N5L2F1 + H6N5L1E1F1 ) + 3/3 * ( H6N5L3F1 + H6N5L2E1F1 + H6N5E3F1 ) ) / ( H3N5F1 + H4N5F1 + H4N5F2 + H5N5F1 + H4N5F3 + H5N5F2 + H4N5F1E1 + H6N5F1 + H5N5L1F1 + H5N5F3 + H6N5…
A4FS	A4FS = ( 0/4 * ( H3N6F1 + H4N6F1 + H3N6F3 + H4N6F2 + H5N6F1 + H5N6F2 + H6N6F1 + H5N6F3 + H6N6F2 + H7N6F1 + H6N6F3 + H7N6F2 + H7N6F3 ) + 1/4 * ( H6N6L1F1 + H5N6F2E1 + H6N6E1F1 + H7N6L1F1 + H6N6F2E1 + H7N6E1F1 + H7N6L1F2 + H7N6E1F2 + H7N6F3E1 ) + 2/4 * ( H6N6L2F1 + H7N6L2F1 + H7N6E2F1 ) + 3/4 * ( H7N6L3F1 + H7N6L2E1F1 + H7N6L1E2F1 ) + 4/4 * ( H7N6L4F1 + H7N6F1E1L3 + H7N6L2E2F1 ) ) / ( H3N6F1 + H4N6…
A1L	A1L = ( 0/1 * ( H4N3E1 + H4N3E1F1 ) + 1/1 * ( H4N3L1F1 ) ) / ( H4N3E1 + H4N3L1F1 + H4N3E1F1 )
A2L	A2L = ( 0/2 * ( H3N4 + H3N4F1 + H4N4 + H4N4F1 + H5N4 + H4N4F2 + H5N4F1 + H5N4F2 + H4N4E1F1 + H5N4E1 + H5N4F3 + H5N4E1F1 + H5N4F4 + H5N4E1F2 + H5N4E2 ) + 1/2 * ( H4N4L1 + H5N4L1 + H5N4L1F1 + H5N4L1F2 + H5N4L1E1 + H5N4L1E1F1 ) + 2/2 * ( H5N4L2 + H5N4L2F1 ) ) / ( H3N4 + H3N4F1 + H4N4 + H4N4F1 + H5N4 + H4N4L1 + H4N4F2 + H5N4F1 + H5N4L1 + H5N4F2 + H4N4E1F1 + H5N4E1 + H5N4L1F1 + H5N4F3 + H5N4E1F1 + H5N…
A3L	A3L = ( 0/3 * ( H3N5 + H3N5F1 + H4N5 + H4N5F1 + H5N5 + H4N5F2 + H5N5F1 + H6N5 + H4N5F3 + H5N5F2 + H4N5F1E1 + H6N5F1 + H5N5F3 + H6N5F2 + H5N5E1F1 + H6N5E1 + H6N5F3 + H5N5F2E1 + H6N5E1F1 + H6N5E1F2 + H6N5F3E1 + H6N5E3F1 ) + 1/3 * ( H5N5L1F1 + H6N5L1F1 + H6N5L1F2 + H6N5L1E1 + H6N5L1E1F1 + H6N5L1E2 ) + 2/3 * ( H6N5L2 + H6N5L2F1 + H6N5L2E1 + H6N5L2E1F1 ) + 3/3 * ( H6N5L3F1 ) ) / ( H3N5 + H3N5F1 + H4N5…
A4L	A4L = ( 0/4 * ( H3N6F1 + H4N6F1 + H3N6F3 + H4N6F2 + H5N6F1 + H5N6F2 + H6N6F1 + H7N6 + H5N6F3 + H6N6F2 + H7N6F1 + H6N6F3 + H5N6F2E1 + H7N6F2 + H6N6E1F1 + H7N6E1 + H7N6F3 + H6N6F2E1 + H7N6E1F1 + H7N6E1F2 + H7N6F3E1 + H7N6E2F1 ) + 1/4 * ( H6N6L1F1 + H7N6L1 + H7N6L1F1 + H7N6L1F2 + H7N6L1E2F1 ) + 2/4 * ( H6N6L2F1 + H7N6L2F1 + H7N6L2E1F1 + H7N6L2E2F1 ) + 3/4 * ( H7N6L3F1 + H7N6F1E1L3 ) + 4/4 * ( H7N6L4…
A1F0L	A1F0L = ( 0/1 * ( H4N3E1 ) + 1/1 * (0) ) / ( H4N3E1 )
A2F0L	A2F0L = ( 0/2 * ( H3N4 + H4N4 + H5N4 + H5N4E1 + H5N4E2 ) + 1/2 * ( H4N4L1 + H5N4L1 + H5N4L1E1 ) + 2/2 * ( H5N4L2 ) ) / ( H3N4 + H4N4 + H5N4 + H4N4L1 + H5N4L1 + H5N4E1 + H5N4L2 + H5N4L1E1 + H5N4E2 )
A3F0L	A3F0L = ( 0/3 * ( H3N5 + H4N5 + H5N5 + H6N5 + H6N5E1 ) + 1/3 * ( H6N5L1E1 + H6N5L1E2 ) + 2/3 * ( H6N5L2 + H6N5L2E1 ) + 3/3 * (0) ) / ( H3N5 + H4N5 + H5N5 + H6N5 + H6N5E1 + H6N5L2 + H6N5L1E1 + H6N5L2E1 + H6N5L1E2 )
A4F0L	A4F0L = ( 0/4 * ( H7N6 + H7N6E1 ) + 1/4 * ( H7N6L1 ) + 2/4 * (0) + 3/4 * (0) + 4/4 * (0) ) / ( H3N6F1 + H4N6F1 + H3N6F3 + H4N6F2 + H5N6F1 + H5N6F2 + H6N6F1 + H7N6 + H5N6F3 + H6N6F2 + H7N6F1 + H6N6L1F1 + H7N6L1 + H6N6F3 + H5N6F2E1 + H7N6F2 + H6N6E1F1 + H7N6E1 + H7N6L1F1 + H7N6F3 + H6N6F2E1 + H7N6E1F1 + H6N6L2F1 + H7N6L1F2 + H7N6E1F2 + H7N6L2F1 + H7N6F3E1 + H7N6E2F1 + H7N6L3F1 + H7N6L2E1F1 + H7N6L1…
A1FL	A1FL = ( 0/1 * ( H4N3E1F1 ) + 1/1 * ( H4N3L1F1 ) ) / ( H4N3L1F1 + H4N3E1F1 )
A2FL	A2FL = ( 0/2 * ( H3N4F1 + H4N4F1 + H4N4F2 + H5N4F1 + H5N4F2 + H4N4E1F1 + H5N4F3 + H5N4E1F1 + H5N4F4 + H5N4E1F2 ) + 1/2 * ( H5N4L1F1 + H5N4L1F2 + H5N4L1E1F1 ) + 2/2 * ( H5N4L2F1 ) ) / ( H3N4F1 + H4N4F1 + H4N4F2 + H5N4F1 + H5N4F2 + H4N4E1F1 + H5N4L1F1 + H5N4F3 + H5N4E1F1 + H5N4L1F2 + H5N4F4 + H5N4E1F2 + H5N4L2F1 + H5N4L1E1F1 )
A3FL	A3FL = ( 0/3 * ( H3N5F1 + H4N5F1 + H4N5F2 + H5N5F1 + H4N5F3 + H5N5F2 + H4N5F1E1 + H6N5F1 + H5N5F3 + H6N5F2 + H5N5E1F1 + H6N5F3 + H5N5F2E1 + H6N5E1F1 + H6N5E1F2 + H6N5F3E1 + H6N5E3F1 ) + 1/3 * ( H5N5L1F1 + H6N5L1F1 + H6N5L1F2 + H6N5L1E1F1 ) + 2/3 * ( H6N5L2F1 + H6N5L2E1F1 ) + 3/3 * ( H6N5L3F1 ) ) / ( H3N5F1 + H4N5F1 + H4N5F2 + H5N5F1 + H4N5F3 + H5N5F2 + H4N5F1E1 + H6N5F1 + H5N5L1F1 + H5N5F3 + H6N5…
A4FL	A4FL = ( 0/4 * ( H3N6F1 + H4N6F1 + H3N6F3 + H4N6F2 + H5N6F1 + H5N6F2 + H6N6F1 + H5N6F3 + H6N6F2 + H7N6F1 + H6N6F3 + H5N6F2E1 + H7N6F2 + H6N6E1F1 + H7N6F3 + H6N6F2E1 + H7N6E1F1 + H7N6E1F2 + H7N6F3E1 + H7N6E2F1 ) + 1/4 * ( H6N6L1F1 + H7N6L1F1 + H7N6L1F2 + H7N6L1E2F1 ) + 2/4 * ( H6N6L2F1 + H7N6L2F1 + H7N6L2E1F1 + H7N6L2E2F1 ) + 3/4 * ( H7N6L3F1 + H7N6F1E1L3 ) + 4/4 * ( H7N6L4F1 ) ) / ( H3N6F1 + H4N6…
A1E	A1E = ( 0/1 * ( H4N3L1F1 ) + 1/1 * ( H4N3E1 + H4N3E1F1 ) ) / ( H4N3E1 + H4N3L1F1 + H4N3E1F1 )
A2E	A2E = ( 0/2 * ( H3N4 + H3N4F1 + H4N4 + H4N4F1 + H5N4 + H4N4L1 + H4N4F2 + H5N4F1 + H5N4L1 + H5N4F2 + H5N4L1F1 + H5N4F3 + H5N4L2 + H5N4L1F2 + H5N4F4 + H5N4L2F1 ) + 1/2 * ( H4N4E1F1 + H5N4E1 + H5N4E1F1 + H5N4L1E1 + H5N4E1F2 + H5N4L1E1F1 ) + 2/2 * ( H5N4E2 ) ) / ( H3N4 + H3N4F1 + H4N4 + H4N4F1 + H5N4 + H4N4L1 + H4N4F2 + H5N4F1 + H5N4L1 + H5N4F2 + H4N4E1F1 + H5N4E1 + H5N4L1F1 + H5N4F3 + H5N4E1F1 + H5N…
A3E	A3E = ( 0/3 * ( H3N5 + H3N5F1 + H4N5 + H4N5F1 + H5N5 + H4N5F2 + H5N5F1 + H6N5 + H4N5F3 + H5N5F2 + H6N5F1 + H5N5L1F1 + H5N5F3 + H6N5F2 + H6N5L1F1 + H6N5F3 + H6N5L2 + H6N5L1F2 + H6N5L2F1 + H6N5L3F1 ) + 1/3 * ( H4N5F1E1 + H5N5E1F1 + H6N5E1 + H5N5F2E1 + H6N5E1F1 + H6N5L1E1 + H6N5E1F2 + H6N5L1E1F1 + H6N5F3E1 + H6N5L2E1 + H6N5L2E1F1 ) + 2/3 * ( H6N5L1E2 ) + 3/3 * ( H6N5E3F1 ) ) / ( H3N5 + H3N5F1 + H4N5…
A4E	A4E = ( 0/4 * ( H3N6F1 + H4N6F1 + H3N6F3 + H4N6F2 + H5N6F1 + H5N6F2 + H6N6F1 + H7N6 + H5N6F3 + H6N6F2 + H7N6F1 + H6N6L1F1 + H7N6L1 + H6N6F3 + H7N6F2 + H7N6L1F1 + H7N6F3 + H6N6L2F1 + H7N6L1F2 + H7N6L2F1 + H7N6L3F1 + H7N6L4F1 ) + 1/4 * ( H5N6F2E1 + H6N6E1F1 + H7N6E1 + H6N6F2E1 + H7N6E1F1 + H7N6E1F2 + H7N6F3E1 + H7N6L2E1F1 + H7N6F1E1L3 ) + 2/4 * ( H7N6E2F1 + H7N6L1E2F1 + H7N6L2E2F1 ) + 3/4 * (0) + 4…
A1F0E	A1F0E = ( 0/1 * (0) + 1/1 * ( H4N3E1 ) ) / ( H4N3E1 )
A2F0E	A2F0E = ( 0/2 * ( H3N4 + H4N4 + H5N4 + H4N4L1 + H5N4L1 + H5N4L2 ) + 1/2 * ( H5N4E1 + H5N4L1E1 ) + 2/2 * ( H5N4E2 ) ) / ( H3N4 + H4N4 + H5N4 + H4N4L1 + H5N4L1 + H5N4E1 + H5N4L2 + H5N4L1E1 + H5N4E2 )
A3F0E	A3F0E = ( 0/3 * ( H3N5 + H4N5 + H5N5 + H6N5 + H6N5L2 ) + 1/3 * ( H6N5E1 + H6N5L1E1 + H6N5L2E1 ) + 2/3 * ( H6N5L1E2 ) + 3/3 * (0) ) / ( H3N5 + H4N5 + H5N5 + H6N5 + H6N5E1 + H6N5L2 + H6N5L1E1 + H6N5L2E1 + H6N5L1E2 )
A4F0E	A4F0E = ( 0/4 * ( H7N6 + H7N6L1 ) + 1/4 * ( H7N6E1 ) + 2/4 * (0) + 3/4 * (0) + 4/4 * (0) ) / ( H3N6F1 + H4N6F1 + H3N6F3 + H4N6F2 + H5N6F1 + H5N6F2 + H6N6F1 + H7N6 + H5N6F3 + H6N6F2 + H7N6F1 + H6N6L1F1 + H7N6L1 + H6N6F3 + H5N6F2E1 + H7N6F2 + H6N6E1F1 + H7N6E1 + H7N6L1F1 + H7N6F3 + H6N6F2E1 + H7N6E1F1 + H6N6L2F1 + H7N6L1F2 + H7N6E1F2 + H7N6L2F1 + H7N6F3E1 + H7N6E2F1 + H7N6L3F1 + H7N6L2E1F1 + H7N6L1…
A1FE	A1FE = ( 0/1 * ( H4N3L1F1 ) + 1/1 * ( H4N3E1F1 ) ) / ( H4N3L1F1 + H4N3E1F1 )
A2FE	A2FE = ( 0/2 * ( H3N4F1 + H4N4F1 + H4N4F2 + H5N4F1 + H5N4F2 + H5N4L1F1 + H5N4F3 + H5N4L1F2 + H5N4F4 + H5N4L2F1 ) + 1/2 * ( H4N4E1F1 + H5N4E1F1 + H5N4E1F2 + H5N4L1E1F1 ) + 2/2 * (0) ) / ( H3N4F1 + H4N4F1 + H4N4F2 + H5N4F1 + H5N4F2 + H4N4E1F1 + H5N4L1F1 + H5N4F3 + H5N4E1F1 + H5N4L1F2 + H5N4F4 + H5N4E1F2 + H5N4L2F1 + H5N4L1E1F1 )
A3FE	A3FE = ( 0/3 * ( H3N5F1 + H4N5F1 + H4N5F2 + H5N5F1 + H4N5F3 + H5N5F2 + H6N5F1 + H5N5L1F1 + H5N5F3 + H6N5F2 + H6N5L1F1 + H6N5F3 + H6N5L1F2 + H6N5L2F1 + H6N5L3F1 ) + 1/3 * ( H4N5F1E1 + H5N5E1F1 + H5N5F2E1 + H6N5E1F1 + H6N5E1F2 + H6N5L1E1F1 + H6N5F3E1 + H6N5L2E1F1 ) + 2/3 * (0) + 3/3 * ( H6N5E3F1 ) ) / ( H3N5F1 + H4N5F1 + H4N5F2 + H5N5F1 + H4N5F3 + H5N5F2 + H4N5F1E1 + H6N5F1 + H5N5L1F1 + H5N5F3 + H6…
A4FE	A4FE = ( 0/4 * ( H3N6F1 + H4N6F1 + H3N6F3 + H4N6F2 + H5N6F1 + H5N6F2 + H6N6F1 + H5N6F3 + H6N6F2 + H7N6F1 + H6N6L1F1 + H6N6F3 + H7N6F2 + H7N6L1F1 + H7N6F3 + H6N6L2F1 + H7N6L1F2 + H7N6L2F1 + H7N6L3F1 + H7N6L4F1 ) + 1/4 * ( H5N6F2E1 + H6N6E1F1 + H6N6F2E1 + H7N6E1F1 + H7N6E1F2 + H7N6F3E1 + H7N6L2E1F1 + H7N6F1E1L3 ) + 2/4 * ( H7N6E2F1 + H7N6L1E2F1 + H7N6L2E2F1 ) + 3/4 * (0) + 4/4 * (0) ) / ( H3N6F1 + …
A1GS	A1GS = ( ( 0/1 * (0) + 1/1 * ( H4N3E1 + H4N3L1F1 + H4N3E1F1 ) ) / ( H4N3E1 + H4N3L1F1 + H4N3E1F1 ) ) / ( ( 0/1 * (0) + 1/1 * ( H4N3E1 + H4N3L1F1 + H4N3E1F1 ) ) / ( H4N3E1 + H4N3L1F1 + H4N3E1F1 ) )
A2GS	A2GS = ( ( 0/2 * ( H3N4 + H3N4F1 + H4N4 + H4N4F1 + H5N4 + H4N4F2 + H5N4F1 + H5N4F2 + H5N4F3 + H5N4F4 ) + 1/2 * ( H4N4L1 + H5N4L1 + H4N4E1F1 + H5N4E1 + H5N4L1F1 + H5N4E1F1 + H5N4L1F2 + H5N4E1F2 ) + 2/2 * ( H5N4L2 + H5N4L1E1 + H5N4E2 + H5N4L2F1 + H5N4L1E1F1 ) ) / ( H3N4 + H3N4F1 + H4N4 + H4N4F1 + H5N4 + H4N4L1 + H4N4F2 + H5N4F1 + H5N4L1 + H5N4F2 + H4N4E1F1 + H5N4E1 + H5N4L1F1 + H5N4F3 + H5N4E1F1 + …
A3GS	A3GS = ( ( 0/3 * ( H3N5 + H3N5F1 + H4N5 + H4N5F1 + H5N5 + H4N5F2 + H5N5F1 + H6N5 + H4N5F3 + H5N5F2 + H6N5F1 + H5N5F3 + H6N5F2 + H6N5F3 ) + 1/3 * ( H4N5F1E1 + H5N5L1F1 + H5N5E1F1 + H6N5E1 + H6N5L1F1 + H5N5F2E1 + H6N5E1F1 + H6N5L1F2 + H6N5E1F2 + H6N5F3E1 ) + 2/3 * ( H6N5L2 + H6N5L1E1 + H6N5L2F1 + H6N5L1E1F1 ) + 3/3 * ( H6N5L2E1 + H6N5L1E2 + H6N5L3F1 + H6N5L2E1F1 + H6N5E3F1 ) ) / ( H3N5 + H3N5F1 + H…
A4GS	A4GS = ( ( 0/4 * ( H3N6F1 + H4N6F1 + H3N6F3 + H4N6F2 + H5N6F1 + H5N6F2 + H6N6F1 + H7N6 + H5N6F3 + H6N6F2 + H7N6F1 + H6N6F3 + H7N6F2 + H7N6F3 ) + 1/4 * ( H6N6L1F1 + H7N6L1 + H5N6F2E1 + H6N6E1F1 + H7N6E1 + H7N6L1F1 + H6N6F2E1 + H7N6E1F1 + H7N6L1F2 + H7N6E1F2 + H7N6F3E1 ) + 2/4 * ( H6N6L2F1 + H7N6L2F1 + H7N6E2F1 ) + 3/4 * ( H7N6L3F1 + H7N6L2E1F1 + H7N6L1E2F1 ) + 4/4 * ( H7N6L4F1 + H7N6F1E1L3 + H7N6L…
A1F0GS	A1F0GS = ( ( 0/1 * (0) + 1/1 * ( H4N3E1 ) ) / ( H4N3E1 ) ) / ( ( 0/1 * (0) + 1/1 * ( H4N3E1 ) ) / ( H4N3E1 ) )
A2F0GS	A2F0GS = ( ( 0/2 * ( H3N4 + H4N4 + H5N4 ) + 1/2 * ( H4N4L1 + H5N4L1 + H5N4E1 ) + 2/2 * ( H5N4L2 + H5N4L1E1 + H5N4E2 ) ) / ( H3N4 + H4N4 + H5N4 + H4N4L1 + H5N4L1 + H5N4E1 + H5N4L2 + H5N4L1E1 + H5N4E2 ) ) / ( ( 0/2 * ( H3N4 ) + 1/2 * ( H4N4 + H4N4L1 ) + 2/2 * ( H5N4 + H5N4L1 + H5N4E1 + H5N4L2 + H5N4L1E1 + H5N4E2 ) ) / ( H3N4 + H4N4 + H5N4 + H4N4L1 + H5N4L1 + H5N4E1 + H5N4L2 + H5N4L1E1 + H5N4E2 ) )
A3F0GS	A3F0GS = ( ( 0/3 * ( H3N5 + H4N5 + H5N5 + H6N5 ) + 1/3 * ( H6N5E1 ) + 2/3 * ( H6N5L2 + H6N5L1E1 ) + 3/3 * ( H6N5L2E1 + H6N5L1E2 ) ) / ( H3N5 + H4N5 + H5N5 + H6N5 + H6N5E1 + H6N5L2 + H6N5L1E1 + H6N5L2E1 + H6N5L1E2 ) ) / ( ( 0/3 * ( H3N5 ) + 1/3 * ( H4N5 ) + 2/3 * ( H5N5 ) + 3/3 * ( H6N5 + H6N5E1 + H6N5L2 + H6N5L1E1 + H6N5L2E1 + H6N5L1E2 ) ) / ( H3N5 + H4N5 + H5N5 + H6N5 + H6N5E1 + H6N5L2 + H6N5L1E…
A4F0GS	A4F0GS = ( ( 0/4 * ( H7N6 ) + 1/4 * ( H7N6L1 + H7N6E1 ) + 2/4 * (0) + 3/4 * (0) + 4/4 * (0) ) / ( H3N6F1 + H4N6F1 + H3N6F3 + H4N6F2 + H5N6F1 + H5N6F2 + H6N6F1 + H7N6 + H5N6F3 + H6N6F2 + H7N6F1 + H6N6L1F1 + H7N6L1 + H6N6F3 + H5N6F2E1 + H7N6F2 + H6N6E1F1 + H7N6E1 + H7N6L1F1 + H7N6F3 + H6N6F2E1 + H7N6E1F1 + H6N6L2F1 + H7N6L1F2 + H7N6E1F2 + H7N6L2F1 + H7N6F3E1 + H7N6E2F1 + H7N6L3F1 + H7N6L2E1F1 + H7N…
A1FGS	A1FGS = ( ( 0/1 * (0) + 1/1 * ( H4N3L1F1 + H4N3E1F1 ) ) / ( H4N3L1F1 + H4N3E1F1 ) ) / ( ( 0/1 * (0) + 1/1 * ( H4N3L1F1 + H4N3E1F1 ) ) / ( H4N3L1F1 + H4N3E1F1 ) )
A2FGS	A2FGS = ( ( 0/2 * ( H3N4F1 + H4N4F1 + H4N4F2 + H5N4F1 + H5N4F2 + H5N4F3 + H5N4F4 ) + 1/2 * ( H4N4E1F1 + H5N4L1F1 + H5N4E1F1 + H5N4L1F2 + H5N4E1F2 ) + 2/2 * ( H5N4L2F1 + H5N4L1E1F1 ) ) / ( H3N4F1 + H4N4F1 + H4N4F2 + H5N4F1 + H5N4F2 + H4N4E1F1 + H5N4L1F1 + H5N4F3 + H5N4E1F1 + H5N4L1F2 + H5N4F4 + H5N4E1F2 + H5N4L2F1 + H5N4L1E1F1 ) ) / ( ( 0/2 * ( H3N4F1 ) + 1/2 * ( H4N4F1 + H4N4F2 + H4N4E1F1 ) + 2/2…
A3FGS	A3FGS = ( ( 0/3 * ( H3N5F1 + H4N5F1 + H4N5F2 + H5N5F1 + H4N5F3 + H5N5F2 + H6N5F1 + H5N5F3 + H6N5F2 + H6N5F3 ) + 1/3 * ( H4N5F1E1 + H5N5L1F1 + H5N5E1F1 + H6N5L1F1 + H5N5F2E1 + H6N5E1F1 + H6N5L1F2 + H6N5E1F2 + H6N5F3E1 ) + 2/3 * ( H6N5L2F1 + H6N5L1E1F1 ) + 3/3 * ( H6N5L3F1 + H6N5L2E1F1 + H6N5E3F1 ) ) / ( H3N5F1 + H4N5F1 + H4N5F2 + H5N5F1 + H4N5F3 + H5N5F2 + H4N5F1E1 + H6N5F1 + H5N5L1F1 + H5N5F3 + H…
A4FGS	A4FGS = ( ( 0/4 * ( H3N6F1 + H4N6F1 + H3N6F3 + H4N6F2 + H5N6F1 + H5N6F2 + H6N6F1 + H5N6F3 + H6N6F2 + H7N6F1 + H6N6F3 + H7N6F2 + H7N6F3 ) + 1/4 * ( H6N6L1F1 + H5N6F2E1 + H6N6E1F1 + H7N6L1F1 + H6N6F2E1 + H7N6E1F1 + H7N6L1F2 + H7N6E1F2 + H7N6F3E1 ) + 2/4 * ( H6N6L2F1 + H7N6L2F1 + H7N6E2F1 ) + 3/4 * ( H7N6L3F1 + H7N6L2E1F1 + H7N6L1E2F1 ) + 4/4 * ( H7N6L4F1 + H7N6F1E1L3 + H7N6L2E2F1 ) ) / ( H3N6F1 + H…
A1GL	A1GL = ( ( 0/1 * ( H4N3E1 + H4N3E1F1 ) + 1/1 * ( H4N3L1F1 ) ) / ( H4N3E1 + H4N3L1F1 + H4N3E1F1 ) ) / ( ( 0/1 * (0) + 1/1 * ( H4N3E1 + H4N3L1F1 + H4N3E1F1 ) ) / ( H4N3E1 + H4N3L1F1 + H4N3E1F1 ) )
A2GL	A2GL = ( ( 0/2 * ( H3N4 + H3N4F1 + H4N4 + H4N4F1 + H5N4 + H4N4F2 + H5N4F1 + H5N4F2 + H4N4E1F1 + H5N4E1 + H5N4F3 + H5N4E1F1 + H5N4F4 + H5N4E1F2 + H5N4E2 ) + 1/2 * ( H4N4L1 + H5N4L1 + H5N4L1F1 + H5N4L1F2 + H5N4L1E1 + H5N4L1E1F1 ) + 2/2 * ( H5N4L2 + H5N4L2F1 ) ) / ( H3N4 + H3N4F1 + H4N4 + H4N4F1 + H5N4 + H4N4L1 + H4N4F2 + H5N4F1 + H5N4L1 + H5N4F2 + H4N4E1F1 + H5N4E1 + H5N4L1F1 + H5N4F3 + H5N4E1F1 + …
A3GL	A3GL = ( ( 0/3 * ( H3N5 + H3N5F1 + H4N5 + H4N5F1 + H5N5 + H4N5F2 + H5N5F1 + H6N5 + H4N5F3 + H5N5F2 + H4N5F1E1 + H6N5F1 + H5N5F3 + H6N5F2 + H5N5E1F1 + H6N5E1 + H6N5F3 + H5N5F2E1 + H6N5E1F1 + H6N5E1F2 + H6N5F3E1 + H6N5E3F1 ) + 1/3 * ( H5N5L1F1 + H6N5L1F1 + H6N5L1F2 + H6N5L1E1 + H6N5L1E1F1 + H6N5L1E2 ) + 2/3 * ( H6N5L2 + H6N5L2F1 + H6N5L2E1 + H6N5L2E1F1 ) + 3/3 * ( H6N5L3F1 ) ) / ( H3N5 + H3N5F1 + H…
A4GL	A4GL = ( ( 0/4 * ( H3N6F1 + H4N6F1 + H3N6F3 + H4N6F2 + H5N6F1 + H5N6F2 + H6N6F1 + H7N6 + H5N6F3 + H6N6F2 + H7N6F1 + H6N6F3 + H5N6F2E1 + H7N6F2 + H6N6E1F1 + H7N6E1 + H7N6F3 + H6N6F2E1 + H7N6E1F1 + H7N6E1F2 + H7N6F3E1 + H7N6E2F1 ) + 1/4 * ( H6N6L1F1 + H7N6L1 + H7N6L1F1 + H7N6L1F2 + H7N6L1E2F1 ) + 2/4 * ( H6N6L2F1 + H7N6L2F1 + H7N6L2E1F1 + H7N6L2E2F1 ) + 3/4 * ( H7N6L3F1 + H7N6F1E1L3 ) + 4/4 * ( H7N…
A1F0GL	A1F0GL = ( ( 0/1 * ( H4N3E1 ) + 1/1 * (0) ) / ( H4N3E1 ) ) / ( ( 0/1 * (0) + 1/1 * ( H4N3E1 ) ) / ( H4N3E1 ) )
A2F0GL	A2F0GL = ( ( 0/2 * ( H3N4 + H4N4 + H5N4 + H5N4E1 + H5N4E2 ) + 1/2 * ( H4N4L1 + H5N4L1 + H5N4L1E1 ) + 2/2 * ( H5N4L2 ) ) / ( H3N4 + H4N4 + H5N4 + H4N4L1 + H5N4L1 + H5N4E1 + H5N4L2 + H5N4L1E1 + H5N4E2 ) ) / ( ( 0/2 * ( H3N4 ) + 1/2 * ( H4N4 + H4N4L1 ) + 2/2 * ( H5N4 + H5N4L1 + H5N4E1 + H5N4L2 + H5N4L1E1 + H5N4E2 ) ) / ( H3N4 + H4N4 + H5N4 + H4N4L1 + H5N4L1 + H5N4E1 + H5N4L2 + H5N4L1E1 + H5N4E2 ) )
A3F0GL	A3F0GL = ( ( 0/3 * ( H3N5 + H4N5 + H5N5 + H6N5 + H6N5E1 ) + 1/3 * ( H6N5L1E1 + H6N5L1E2 ) + 2/3 * ( H6N5L2 + H6N5L2E1 ) + 3/3 * (0) ) / ( H3N5 + H4N5 + H5N5 + H6N5 + H6N5E1 + H6N5L2 + H6N5L1E1 + H6N5L2E1 + H6N5L1E2 ) ) / ( ( 0/3 * ( H3N5 ) + 1/3 * ( H4N5 ) + 2/3 * ( H5N5 ) + 3/3 * ( H6N5 + H6N5E1 + H6N5L2 + H6N5L1E1 + H6N5L2E1 + H6N5L1E2 ) ) / ( H3N5 + H4N5 + H5N5 + H6N5 + H6N5E1 + H6N5L2 + H6N5L…
A4F0GL	A4F0GL = ( ( 0/4 * ( H7N6 + H7N6E1 ) + 1/4 * ( H7N6L1 ) + 2/4 * (0) + 3/4 * (0) + 4/4 * (0) ) / ( H3N6F1 + H4N6F1 + H3N6F3 + H4N6F2 + H5N6F1 + H5N6F2 + H6N6F1 + H7N6 + H5N6F3 + H6N6F2 + H7N6F1 + H6N6L1F1 + H7N6L1 + H6N6F3 + H5N6F2E1 + H7N6F2 + H6N6E1F1 + H7N6E1 + H7N6L1F1 + H7N6F3 + H6N6F2E1 + H7N6E1F1 + H6N6L2F1 + H7N6L1F2 + H7N6E1F2 + H7N6L2F1 + H7N6F3E1 + H7N6E2F1 + H7N6L3F1 + H7N6L2E1F1 + H7N…
A1FGL	A1FGL = ( ( 0/1 * ( H4N3E1F1 ) + 1/1 * ( H4N3L1F1 ) ) / ( H4N3L1F1 + H4N3E1F1 ) ) / ( ( 0/1 * (0) + 1/1 * ( H4N3L1F1 + H4N3E1F1 ) ) / ( H4N3L1F1 + H4N3E1F1 ) )
A2FGL	A2FGL = ( ( 0/2 * ( H3N4F1 + H4N4F1 + H4N4F2 + H5N4F1 + H5N4F2 + H4N4E1F1 + H5N4F3 + H5N4E1F1 + H5N4F4 + H5N4E1F2 ) + 1/2 * ( H5N4L1F1 + H5N4L1F2 + H5N4L1E1F1 ) + 2/2 * ( H5N4L2F1 ) ) / ( H3N4F1 + H4N4F1 + H4N4F2 + H5N4F1 + H5N4F2 + H4N4E1F1 + H5N4L1F1 + H5N4F3 + H5N4E1F1 + H5N4L1F2 + H5N4F4 + H5N4E1F2 + H5N4L2F1 + H5N4L1E1F1 ) ) / ( ( 0/2 * ( H3N4F1 ) + 1/2 * ( H4N4F1 + H4N4F2 + H4N4E1F1 ) + 2/2…
A3FGL	A3FGL = ( ( 0/3 * ( H3N5F1 + H4N5F1 + H4N5F2 + H5N5F1 + H4N5F3 + H5N5F2 + H4N5F1E1 + H6N5F1 + H5N5F3 + H6N5F2 + H5N5E1F1 + H6N5F3 + H5N5F2E1 + H6N5E1F1 + H6N5E1F2 + H6N5F3E1 + H6N5E3F1 ) + 1/3 * ( H5N5L1F1 + H6N5L1F1 + H6N5L1F2 + H6N5L1E1F1 ) + 2/3 * ( H6N5L2F1 + H6N5L2E1F1 ) + 3/3 * ( H6N5L3F1 ) ) / ( H3N5F1 + H4N5F1 + H4N5F2 + H5N5F1 + H4N5F3 + H5N5F2 + H4N5F1E1 + H6N5F1 + H5N5L1F1 + H5N5F3 + H…
A4FGL	A4FGL = ( ( 0/4 * ( H3N6F1 + H4N6F1 + H3N6F3 + H4N6F2 + H5N6F1 + H5N6F2 + H6N6F1 + H5N6F3 + H6N6F2 + H7N6F1 + H6N6F3 + H5N6F2E1 + H7N6F2 + H6N6E1F1 + H7N6F3 + H6N6F2E1 + H7N6E1F1 + H7N6E1F2 + H7N6F3E1 + H7N6E2F1 ) + 1/4 * ( H6N6L1F1 + H7N6L1F1 + H7N6L1F2 + H7N6L1E2F1 ) + 2/4 * ( H6N6L2F1 + H7N6L2F1 + H7N6L2E1F1 + H7N6L2E2F1 ) + 3/4 * ( H7N6L3F1 + H7N6F1E1L3 ) + 4/4 * ( H7N6L4F1 ) ) / ( H3N6F1 + H…
A1GE	A1GE = ( ( 0/1 * ( H4N3L1F1 ) + 1/1 * ( H4N3E1 + H4N3E1F1 ) ) / ( H4N3E1 + H4N3L1F1 + H4N3E1F1 ) ) / ( ( 0/1 * (0) + 1/1 * ( H4N3E1 + H4N3L1F1 + H4N3E1F1 ) ) / ( H4N3E1 + H4N3L1F1 + H4N3E1F1 ) )
A2GE	A2GE = ( ( 0/2 * ( H3N4 + H3N4F1 + H4N4 + H4N4F1 + H5N4 + H4N4L1 + H4N4F2 + H5N4F1 + H5N4L1 + H5N4F2 + H5N4L1F1 + H5N4F3 + H5N4L2 + H5N4L1F2 + H5N4F4 + H5N4L2F1 ) + 1/2 * ( H4N4E1F1 + H5N4E1 + H5N4E1F1 + H5N4L1E1 + H5N4E1F2 + H5N4L1E1F1 ) + 2/2 * ( H5N4E2 ) ) / ( H3N4 + H3N4F1 + H4N4 + H4N4F1 + H5N4 + H4N4L1 + H4N4F2 + H5N4F1 + H5N4L1 + H5N4F2 + H4N4E1F1 + H5N4E1 + H5N4L1F1 + H5N4F3 + H5N4E1F1 + …
A3GE	A3GE = ( ( 0/3 * ( H3N5 + H3N5F1 + H4N5 + H4N5F1 + H5N5 + H4N5F2 + H5N5F1 + H6N5 + H4N5F3 + H5N5F2 + H6N5F1 + H5N5L1F1 + H5N5F3 + H6N5F2 + H6N5L1F1 + H6N5F3 + H6N5L2 + H6N5L1F2 + H6N5L2F1 + H6N5L3F1 ) + 1/3 * ( H4N5F1E1 + H5N5E1F1 + H6N5E1 + H5N5F2E1 + H6N5E1F1 + H6N5L1E1 + H6N5E1F2 + H6N5L1E1F1 + H6N5F3E1 + H6N5L2E1 + H6N5L2E1F1 ) + 2/3 * ( H6N5L1E2 ) + 3/3 * ( H6N5E3F1 ) ) / ( H3N5 + H3N5F1 + H…
A4GE	A4GE = ( ( 0/4 * ( H3N6F1 + H4N6F1 + H3N6F3 + H4N6F2 + H5N6F1 + H5N6F2 + H6N6F1 + H7N6 + H5N6F3 + H6N6F2 + H7N6F1 + H6N6L1F1 + H7N6L1 + H6N6F3 + H7N6F2 + H7N6L1F1 + H7N6F3 + H6N6L2F1 + H7N6L1F2 + H7N6L2F1 + H7N6L3F1 + H7N6L4F1 ) + 1/4 * ( H5N6F2E1 + H6N6E1F1 + H7N6E1 + H6N6F2E1 + H7N6E1F1 + H7N6E1F2 + H7N6F3E1 + H7N6L2E1F1 + H7N6F1E1L3 ) + 2/4 * ( H7N6E2F1 + H7N6L1E2F1 + H7N6L2E2F1 ) + 3/4 * (0) …
A1F0GE	A1F0GE = ( ( 0/1 * (0) + 1/1 * ( H4N3E1 ) ) / ( H4N3E1 ) ) / ( ( 0/1 * (0) + 1/1 * ( H4N3E1 ) ) / ( H4N3E1 ) )
A2F0GE	A2F0GE = ( ( 0/2 * ( H3N4 + H4N4 + H5N4 + H4N4L1 + H5N4L1 + H5N4L2 ) + 1/2 * ( H5N4E1 + H5N4L1E1 ) + 2/2 * ( H5N4E2 ) ) / ( H3N4 + H4N4 + H5N4 + H4N4L1 + H5N4L1 + H5N4E1 + H5N4L2 + H5N4L1E1 + H5N4E2 ) ) / ( ( 0/2 * ( H3N4 ) + 1/2 * ( H4N4 + H4N4L1 ) + 2/2 * ( H5N4 + H5N4L1 + H5N4E1 + H5N4L2 + H5N4L1E1 + H5N4E2 ) ) / ( H3N4 + H4N4 + H5N4 + H4N4L1 + H5N4L1 + H5N4E1 + H5N4L2 + H5N4L1E1 + H5N4E2 ) )
A3F0GE	A3F0GE = ( ( 0/3 * ( H3N5 + H4N5 + H5N5 + H6N5 + H6N5L2 ) + 1/3 * ( H6N5E1 + H6N5L1E1 + H6N5L2E1 ) + 2/3 * ( H6N5L1E2 ) + 3/3 * (0) ) / ( H3N5 + H4N5 + H5N5 + H6N5 + H6N5E1 + H6N5L2 + H6N5L1E1 + H6N5L2E1 + H6N5L1E2 ) ) / ( ( 0/3 * ( H3N5 ) + 1/3 * ( H4N5 ) + 2/3 * ( H5N5 ) + 3/3 * ( H6N5 + H6N5E1 + H6N5L2 + H6N5L1E1 + H6N5L2E1 + H6N5L1E2 ) ) / ( H3N5 + H4N5 + H5N5 + H6N5 + H6N5E1 + H6N5L2 + H6N5L…
A4F0GE	A4F0GE = ( ( 0/4 * ( H7N6 + H7N6L1 ) + 1/4 * ( H7N6E1 ) + 2/4 * (0) + 3/4 * (0) + 4/4 * (0) ) / ( H3N6F1 + H4N6F1 + H3N6F3 + H4N6F2 + H5N6F1 + H5N6F2 + H6N6F1 + H7N6 + H5N6F3 + H6N6F2 + H7N6F1 + H6N6L1F1 + H7N6L1 + H6N6F3 + H5N6F2E1 + H7N6F2 + H6N6E1F1 + H7N6E1 + H7N6L1F1 + H7N6F3 + H6N6F2E1 + H7N6E1F1 + H6N6L2F1 + H7N6L1F2 + H7N6E1F2 + H7N6L2F1 + H7N6F3E1 + H7N6E2F1 + H7N6L3F1 + H7N6L2E1F1 + H7N…
A1FGE	A1FGE = ( ( 0/1 * ( H4N3L1F1 ) + 1/1 * ( H4N3E1F1 ) ) / ( H4N3L1F1 + H4N3E1F1 ) ) / ( ( 0/1 * (0) + 1/1 * ( H4N3L1F1 + H4N3E1F1 ) ) / ( H4N3L1F1 + H4N3E1F1 ) )
A2FGE	A2FGE = ( ( 0/2 * ( H3N4F1 + H4N4F1 + H4N4F2 + H5N4F1 + H5N4F2 + H5N4L1F1 + H5N4F3 + H5N4L1F2 + H5N4F4 + H5N4L2F1 ) + 1/2 * ( H4N4E1F1 + H5N4E1F1 + H5N4E1F2 + H5N4L1E1F1 ) + 2/2 * (0) ) / ( H3N4F1 + H4N4F1 + H4N4F2 + H5N4F1 + H5N4F2 + H4N4E1F1 + H5N4L1F1 + H5N4F3 + H5N4E1F1 + H5N4L1F2 + H5N4F4 + H5N4E1F2 + H5N4L2F1 + H5N4L1E1F1 ) ) / ( ( 0/2 * ( H3N4F1 ) + 1/2 * ( H4N4F1 + H4N4F2 + H4N4E1F1 ) + 2…
A3FGE	A3FGE = ( ( 0/3 * ( H3N5F1 + H4N5F1 + H4N5F2 + H5N5F1 + H4N5F3 + H5N5F2 + H6N5F1 + H5N5L1F1 + H5N5F3 + H6N5F2 + H6N5L1F1 + H6N5F3 + H6N5L1F2 + H6N5L2F1 + H6N5L3F1 ) + 1/3 * ( H4N5F1E1 + H5N5E1F1 + H5N5F2E1 + H6N5E1F1 + H6N5E1F2 + H6N5L1E1F1 + H6N5F3E1 + H6N5L2E1F1 ) + 2/3 * (0) + 3/3 * ( H6N5E3F1 ) ) / ( H3N5F1 + H4N5F1 + H4N5F2 + H5N5F1 + H4N5F3 + H5N5F2 + H4N5F1E1 + H6N5F1 + H5N5L1F1 + H5N5F3 +…
A4FGE	A4FGE = ( ( 0/4 * ( H3N6F1 + H4N6F1 + H3N6F3 + H4N6F2 + H5N6F1 + H5N6F2 + H6N6F1 + H5N6F3 + H6N6F2 + H7N6F1 + H6N6L1F1 + H6N6F3 + H7N6F2 + H7N6L1F1 + H7N6F3 + H6N6L2F1 + H7N6L1F2 + H7N6L2F1 + H7N6L3F1 + H7N6L4F1 ) + 1/4 * ( H5N6F2E1 + H6N6E1F1 + H6N6F2E1 + H7N6E1F1 + H7N6E1F2 + H7N6F3E1 + H7N6L2E1F1 + H7N6F1E1L3 ) + 2/4 * ( H7N6E2F1 + H7N6L1E2F1 + H7N6L2E2F1 ) + 3/4 * (0) + 4/4 * (0) ) / ( H3N6F1…
A1HeqN	A1HeqN = ( (0) ) / ( ( H4N3E1 + H4N3L1F1 + H4N3E1F1 ) )
A2HeqN	A2HeqN = ( ( H4N4 + H4N4F1 + H4N4L1 + H4N4F2 + H4N4E1F1 ) ) / ( ( H3N4 + H3N4F1 + H4N4 + H4N4F1 + H5N4 + H4N4L1 + H4N4F2 + H5N4F1 + H5N4L1 + H5N4F2 + H4N4E1F1 + H5N4E1 + H5N4L1F1 + H5N4F3 + H5N4E1F1 + H5N4L2 + H5N4L1F2 + H5N4F4 + H5N4L1E1 + H5N4E1F2 + H5N4E2 + H5N4L2F1 + H5N4L1E1F1 ) )
A3HeqN	A3HeqN = ( ( H5N5 + H5N5F1 + H5N5F2 + H5N5L1F1 + H5N5F3 + H5N5E1F1 + H5N5F2E1 ) ) / ( ( H3N5 + H3N5F1 + H4N5 + H4N5F1 + H5N5 + H4N5F2 + H5N5F1 + H6N5 + H4N5F3 + H5N5F2 + H4N5F1E1 + H6N5F1 + H5N5L1F1 + H5N5F3 + H6N5F2 + H5N5E1F1 + H6N5E1 + H6N5L1F1 + H6N5F3 + H5N5F2E1 + H6N5E1F1 + H6N5L2 + H6N5L1F2 + H6N5L1E1 + H6N5E1F2 + H6N5L2F1 + H6N5L1E1F1 + H6N5F3E1 + H6N5L2E1 + H6N5L1E2 + H6N5L3F1 + H6N5L2E1…
A4HeqN	A4HeqN = ( ( H6N6F1 + H6N6F2 + H6N6L1F1 + H6N6F3 + H6N6E1F1 + H6N6F2E1 + H6N6L2F1 ) ) / ( ( H3N6F1 + H4N6F1 + H3N6F3 + H4N6F2 + H5N6F1 + H5N6F2 + H6N6F1 + H7N6 + H5N6F3 + H6N6F2 + H7N6F1 + H6N6L1F1 + H7N6L1 + H6N6F3 + H5N6F2E1 + H7N6F2 + H6N6E1F1 + H7N6E1 + H7N6L1F1 + H7N6F3 + H6N6F2E1 + H7N6E1F1 + H6N6L2F1 + H7N6L1F2 + H7N6E1F2 + H7N6L2F1 + H7N6F3E1 + H7N6E2F1 + H7N6L3F1 + H7N6L2E1F1 + H7N6L1E2F…
ALNHeqN	ALNHeqN = ( ( H7N7 + H7N7F1 + H7N7F2 + H7N7F1E1 + H7N7E1F2 + H7N7F3E1 ) + (0) + (0) + (0) + (0) + (0) ) / ( ( H8N7F1 + H8N7F2 + H9N8 + H8N7E2F1 + H9N8L2F1 + H8N7L4F1 + H8N7L2E2F1 ) )
CHeqN	CHeqN = ( (0) + ( H4N4 + H4N4F1 + H4N4L1 + H4N4F2 + H4N4E1F1 ) + ( H5N5 + H5N5F1 + H5N5F2 + H5N5L1F1 + H5N5F3 + H5N5E1F1 + H5N5F2E1 ) + ( H6N6F1 + H6N6F2 + H6N6L1F1 + H6N6F3 + H6N6E1F1 + H6N6F2E1 + H6N6L2F1 ) + ( H7N7 + H7N7F1 + H7N7F2 + H7N7F1E1 + H7N7E1F2 + H7N7F3E1 ) + (0) + (0) + (0) + (0) + (0) ) / ( ( H3N4 + H3N4F1 + H4N4 + H3N5 + H4N3E1 + H4N4F1 + H5N4 + H3N5F1 + H4N5 + H4N3L1F1 + H4N3E1F1…
A2HltN	A2HltN = ( ( H3N4 + H3N4F1 ) ) / ( ( H3N4 + H3N4F1 + H4N4 + H4N4F1 + H5N4 + H4N4L1 + H4N4F2 + H5N4F1 + H5N4L1 + H5N4F2 + H4N4E1F1 + H5N4E1 + H5N4L1F1 + H5N4F3 + H5N4E1F1 + H5N4L2 + H5N4L1F2 + H5N4F4 + H5N4L1E1 + H5N4E1F2 + H5N4E2 + H5N4L2F1 + H5N4L1E1F1 ) )
A3HltN	A3HltN = ( ( H4N5 + H4N5F1 + H4N5F2 + H4N5F3 + H4N5F1E1 ) + ( H3N5 + H3N5F1 ) ) / ( ( H3N5 + H3N5F1 + H4N5 + H4N5F1 + H5N5 + H4N5F2 + H5N5F1 + H6N5 + H4N5F3 + H5N5F2 + H4N5F1E1 + H6N5F1 + H5N5L1F1 + H5N5F3 + H6N5F2 + H5N5E1F1 + H6N5E1 + H6N5L1F1 + H6N5F3 + H5N5F2E1 + H6N5E1F1 + H6N5L2 + H6N5L1F2 + H6N5L1E1 + H6N5E1F2 + H6N5L2F1 + H6N5L1E1F1 + H6N5F3E1 + H6N5L2E1 + H6N5L1E2 + H6N5L3F1 + H6N5L2E1F1…
A4HltN	A4HltN = ( ( H5N6F1 + H5N6F2 + H5N6F3 + H5N6F2E1 ) + ( H4N6F1 + H4N6F2 ) + ( H3N6F1 + H3N6F3 ) ) / ( ( H3N6F1 + H4N6F1 + H3N6F3 + H4N6F2 + H5N6F1 + H5N6F2 + H6N6F1 + H7N6 + H5N6F3 + H6N6F2 + H7N6F1 + H6N6L1F1 + H7N6L1 + H6N6F3 + H5N6F2E1 + H7N6F2 + H6N6E1F1 + H7N6E1 + H7N6L1F1 + H7N6F3 + H6N6F2E1 + H7N6E1F1 + H6N6L2F1 + H7N6L1F2 + H7N6E1F2 + H7N6L2F1 + H7N6F3E1 + H7N6E2F1 + H7N6L3F1 + H7N6L2E1F1 …
ALNHltN	ALNHltN = ( ( H6N7F1 + H6N7F2 + H6N7F3 ) + ( H5N7F2 ) + (0) + (0) + ( H7N8F2 ) + ( H6N8F2 + H6N8F3 ) + (0) + (0) + ( H3N8L1 ) + (0) + (0) + (0) + (0) + (0) + (0) + (0) + (0) + (0) + (0) + (0) + (0) + (0) + (0) + (0) + (0) + (0) + (0) + (0) + (0) + (0) + (0) + (0) + (0) + (0) + (0) + (0) + (0) + (0) + (0) ) / ( ( H8N7F1 + H8N7F2 + H9N8 + H8N7E2F1 + H9N8L2F1 + H8N7L4F1 + H8N7L2E2F1 ) )
CHltN	CHltN = ( ( H3N4 + H3N4F1 ) + ( H4N5 + H4N5F1 + H4N5F2 + H4N5F3 + H4N5F1E1 ) + ( H3N5 + H3N5F1 ) + ( H5N6F1 + H5N6F2 + H5N6F3 + H5N6F2E1 ) + ( H4N6F1 + H4N6F2 ) + ( H3N6F1 + H3N6F3 ) + ( H6N7F1 + H6N7F2 + H6N7F3 ) + ( H5N7F2 ) + (0) + (0) + ( H7N8F2 ) + ( H6N8F2 + H6N8F3 ) + (0) + (0) + ( H3N8L1 ) + (0) + (0) + (0) + (0) + (0) + (0) + (0) + (0) + (0) + (0) + (0) + (0) + (0) + (0) + (0) + (0) + (0…

## Sheet: S7-p-values
Supplemental Table S7: Mann-Whitney statistical test. Differences between traits were investigated using the Mann-Whitney statistical test in Rstudio on derived traits with adjustment of the significance level for multiple testing and p-values <0.00037 were considered significant. Green = p-values < 0.00037 (adjusted alpha 0.05); yellow = p-values < 0.000074 (adjusted alpha 0.01); red = p-values …
	Normal vs. PDAC	PaTu-S vs. other PDAC	Normal vs. PaTu-S	Normal vs. PaTu-T	Normal vs. PDAC1	Normal vs. PDAC2	PaTu-S vs. PaTu-T	PaTu-S vs. PDAC1	PaTu-S vs. PDAC2	PaTu-T vs. PDAC1	PaTu-T vs. PDAC2	PDAC1 vs. PDAC 2
TM	8.53004e-05	1.69863e-05	0.278632	0.0003108	0.0001554	0.0001554	0.000621601	0.000621601	0.0029526	0.231857	0.013986	0.0104118
MM	0.50502	0.0010207	0.004662	0.53582	0.234499	1	0.0721057	0.0010878	0.0104118	0.189277	0.612587	0.194872
THy	0.025094	0.000259865	0.798446	0.0003108	0.0003108	0.441803	0.0003108	0.0001554	0.130381	0.0400932	0.0003108	0.0001554
TC	6.82338e-05	4.817e-06	0.234499	0.0003108	0.0001554	0.0001554	0.0021756	0.0001554	0.000621601	0.463403	0.463403	0.0206682
CA1	0.932087	2.53526e-07	0.0001554	0.778866	0.160528	0.0104118	0.0003108	0.0001554	0.0001554	0.396892	0.231857	1
CA2	4.42106e-06	2.53526e-07	0.0001554	0.0037296	0.0003108	0.0029526	0.0003108	0.0001554	0.0001554	0.778866	0.53582	0.0829837
CA3	0.161949	0.274813	0.95913	0.396892	0.720901	0.0018648	0.463403	0.95913	0.0498834	0.463403	0.280963	0.004662
CA4	0.000196184	3.04232e-06	0.0001554	0.0003108	0.0018648	0.278632	0.0003108	0.0018648	0.0001554	0.53582	0.0003108	0.0029526
CALN	0.462065	0.00033288	0.000621601	0.0721057	0.0379176	0.720901	0.231857	0.0001554	0.0003108	0.0021756	0.0721057	0.0281274
CF0	0.235237	0.000827003	0.00699301	0.0540793	0.0498834	0.441803	0.0003108	0.328205	0.0001554	0.000621601	0.0012432	0.0498834
CF	0.196199	0.00224244	0.004662	0.0400932	0.0498834	0.278632	0.0003108	0.645377	0.0001554	0.0003108	0.0012432	0.0498834
CFa	3.25078e-08	0.0907982	0.0001554	0.0003108	0.0001554	0.0001554	0.0003108	0.0001554	0.0206682	0.955089	0.0003108	0.0001554
CG	3.25078e-08	0.000117383	0.0001554	0.0003108	0.0001554	0.0001554	0.120591	0.0001554	0.0001554	0.612587	0.189277	0.160528
CS	3.33205e-05	0.386202	0.0001554	0.231857	0.0001554	0.0001554	0.0003108	0.104895	0.0104118	0.0037296	0.0003108	0.000621601
CL	3.25078e-08	2.53526e-07	0.0001554	0.0003108	0.0001554	0.0001554	0.0003108	0.0001554	0.0001554	0.0012432	0.0003108	0.000621601
CE	0.015015	2.53526e-07	0.0001554	0.0012432	0.0281274	0.328205	0.0003108	0.0001554	0.0001554	0.00590521	0.0003108	0.0029526
CSF	0.878074	0.0177884	0.160528	0.0289044	0.278632	0.278632	0.0003108	0.441803	0.0001554	0.0012432	0.0938617	0.0206682
CLF	0.00096353	0.0134671	0.0001554	0.00932401	0.720901	0.0001554	0.00932401	0.0018648	0.720901	0.0721057	0.0721057	0.0104118
CEF	0.00857178	3.04232e-06	0.0001554	1	0.004662	0.104895	0.0003108	0.0018648	0.0001554	0.0003108	0.0721057	0.0379176
CSFa	3.25078e-08	2.43385e-05	0.0001554	0.0003108	0.0001554	0.0001554	0.0003108	0.0001554	0.014763	0.231857	0.0003108	0.0001554
CLFa	6.50155e-08	0.437239	0.0001554	0.000621601	0.0001554	0.0001554	0.0938617	0.00699301	0.0206682	0.955089	0.0003108	0.0003108
CEFa	3.25078e-08	2.43385e-05	0.0001554	0.0003108	0.0001554	0.0001554	0.0003108	0.0001554	0.014763	0.0721057	0.0003108	0.0001554
CHeqN	3.25078e-08	2.53526e-07	0.0001554	0.0003108	0.0001554	0.0001554	0.0003108	0.0001554	0.0001554	0.0721057	0.0037296	0.0010878
CHltN	3.25078e-08	2.53526e-07	0.0001554	0.0003108	0.0001554	0.0001554	0.0003108	0.0001554	0.0001554	0.955089	0.151981	0.0104118
A2F0	0.34575	0.0741651	0.798446	0.0289044	0.004662	0.0649573	0.0037296	0.0001554	0.0001554	0.0003108	0.0003108	0.0498834
A3F0	0.279236	0.0338159	0.573737	0.000621601	0.720901	0.505361	0.0003108	0.720901	0.130381	0.0012432	0.00932401	0.441803
A4F0	0.0523172	0.000422121	0.0001554	0.955089	0.0281274	0.878477	0.0003108	0.160528	0.0003108	0.0540793	1	0.0829837
ALNF0	8.38701e-06	0.80781	0.000621601	0.0003108	0.0206682	0.0001554	0.0721057	0.130381	0.645377	0.00590521	0.189277	0.0379176
A2F	0.620574	0.0741651	0.573737	0.013986	0.0104118	0.0649573	0.0037296	0.0001554	0.0001554	0.0003108	0.0003108	0.0498834
A3F	0.421149	0.0428695	0.505361	0.0012432	0.95913	0.573737	0.0003108	0.798446	0.160528	0.0012432	0.0289044	0.441803
A4F	0.0569529	0.000532152	0.0001554	0.866511	0.014763	0.878477	0.0003108	0.160528	0.000621601	0.0205128	0.778866	0.0829837
ALNF	8.38701e-06	0.982362	0.000621601	0.0003108	0.0206682	0.0001554	0.0938617	0.0829837	0.798446	0.00590521	0.280963	0.0281274
A2Fa	3.25078e-08	0.236854	0.0001554	0.0003108	0.0001554	0.0001554	0.00590521	0.0001554	0.0018648	0.280963	0.0003108	0.0001554
A3Fa	3.25078e-08	0.0907982	0.0001554	0.0003108	0.0001554	0.0001554	0.0003108	0.0001554	0.0206682	0.955089	0.0003108	0.0001554
A4Fa	0.00236884	0.0537795	0.0001554	0.778866	0.0829837	0.0001554	0.0003108	0.0001554	0.0829837	0.231857	0.0003108	0.0001554
ALNFa	8.38701e-06	0.338829	0.0003108	0.000621601	0.014763	0.0003108	0.335664	0.95913	0.160528	0.335664	0.335664	0.104895
A2S0F	0.235237	0.0821542	0.878477	0.0205128	0.0010878	0.0018648	0.0938617	0.0010878	0.00699301	0.000621601	0.000621601	0.160528
A3S0F	0.573035	0.157976	0.328205	0.0003108	0.104895	0.0829837	0.0003108	0.0649573	0.160528	0.0003108	0.0003108	0.0104118
A4S0F	0.000695699	2.53526e-07	0.0001554	0.778866	0.0003108	0.0001554	0.0003108	0.0001554	0.0001554	0.0289044	0.0400932	0.645377
ALNS0F	0.151558	0.274813	0.0649573	0.0400932	0.0498834	0.014763	0.0037296	0.798446	0.720901	0.0003108	0.0012432	1
A2L0F	0.0304447	0.316544	0.0649573	0.0540793	0.0001554	0.0010878	0.0012432	0.0018648	0.0281274	0.0003108	0.0003108	0.0206682
A3L0F	0.798142	0.00152927	0.0029526	0.0003108	0.382284	0.0649573	0.0003108	0.014763	0.104895	0.000621601	0.0003108	0.104895
A4L0F	0.000160751	6.54098e-05	0.0001554	0.694328	0.0001554	0.0001554	0.0003108	0.0104118	0.0018648	0.0205128	0.0205128	0.878477
ALNL0F	0.328279	0.202611	0.0829837	0.013986	0.0829837	0.104895	0.0021756	0.798446	0.505361	0.000621601	0.0012432	0.645377
A2E0F	0.235237	0.0381273	0.0003108	0.0003108	0.160528	0.328205	0.0400932	0.0001554	0.0001554	0.0003108	0.0003108	0.720901
A3E0F	0.328279	1	0.505361	0.0003108	0.645377	0.278632	0.0003108	0.878477	0.004662	0.0003108	0.0003108	0.0379176
A4E0F	0.106788	0.000117383	0.0001554	0.53582	0.0649573	0.798446	0.0003108	0.0379176	0.000621601	0.0400932	0.53582	0.0829837
ALNE0F	4.26827e-05	0.982362	0.0018648	0.0003108	0.0649573	0.0001554	0.0938617	0.0649573	0.878477	0.0021756	0.120591	0.0649573
A2SF	0.50502	0.0177884	0.0498834	0.00932401	0.104895	0.645377	0.280963	0.0001554	0.000621601	0.0003108	0.0003108	0.0018648
A3SF	0.0991873	0.0338159	0.95913	0.0003108	1	0.0281274	0.0003108	0.720901	0.014763	0.0205128	0.866511	0.0498834
A4SF	0.462065	0.0263822	0.000621601	0.694328	0.234499	0.104895	0.0289044	0.645377	0.00699301	0.280963	0.335664	0.0649573
A2LF	3.90093e-07	2.53526e-07	0.0001554	0.0003108	0.0018648	0.0001554	0.0003108	0.0001554	0.0001554	0.0721057	0.280963	0.0018648
A3LF	0.000820074	0.0155014	0.0001554	0.000621601	0.645377	0.0029526	0.00590521	0.0104118	0.573737	0.231857	0.189277	0.0206682
A4LF	0.669685	0.338829	0.505361	0.53582	0.328205	0.0104118	0.396892	0.505361	0.0281274	0.335664	0.151981	0.0379176
A2EF	0.000820074	0.316544	0.0104118	0.778866	0.0001554	0.0001554	0.0003108	0.0003108	0.0379176	0.0003108	0.0003108	0.00699301
A3EF	0.221681	0.000154398	0.0001554	0.335664	0.0829837	0.720901	0.0003108	0.0649573	0.0003108	0.0540793	1	0.0649573
A4EF	0.0479867	0.947127	0.00699301	0.151981	0.130381	0.720901	0.694328	0.878477	0.441803	1	0.463403	0.382284
A2SFa	3.25078e-08	0.0134671	0.0001554	0.0003108	0.0001554	0.0001554	0.0003108	0.0001554	0.573737	0.612587	0.0003108	0.0001554
A3SFa	6.50155e-08	6.54098e-05	0.0001554	0.000621601	0.0001554	0.0001554	0.0003108	0.0001554	0.0379176	0.0037296	0.0003108	0.0001554
A4SFa	5.41254e-05	3.04232e-06	0.0001554	0.120591	0.0029526	0.0001554	0.0003108	0.0001554	0.0018648	0.0400932	0.0003108	0.0001554
A2LFa	2.17802e-06	0.236854	0.0104118	0.0003108	0.0001554	0.0001554	0.612587	0.95913	0.0281274	0.335664	0.189277	0.0104118
A3LFa	6.17648e-07	0.610535	0.0001554	0.0003108	0.0029526	0.0001554	0.0289044	0.234499	0.0498834	0.151981	0.0037296	0.0104118
A4LFa	2.58437e-05	0.00741184	0.0001554	0.0003108	0.104895	0.0001554	0.0003108	0.000621601	1	0.280963	0.0003108	0.0029526
A2EFa	3.25078e-08	0.00033288	0.0001554	0.0003108	0.0001554	0.0001554	0.0003108	0.0001554	0.160528	0.189277	0.0003108	0.0001554
A3EFa	0.00857178	0.000154398	0.0001554	0.189277	0.0206682	0.0001554	0.0003108	0.0001554	0.0829837	0.0003108	0.0003108	0.0001554
A4EFa	0.151558	0.0480793	0.0001554	0.0540793	0.645377	0.0001554	0.0003108	0.0010878	0.194872	0.463403	0.0003108	0.0010878
A2G	3.25078e-08	7.60579e-06	0.0001554	0.0003108	0.0001554	0.0001554	0.00932401	0.0001554	0.0001554	0.013986	0.00590521	0.505361
A3G	3.25078e-08	2.53526e-07	0.0001554	0.0003108	0.0001554	0.0001554	0.0003108	0.0001554	0.0001554	0.280963	0.120591	0.00699301
A4G	0.00177635	2.53526e-07	0.0001554	0.151981	0.382284	0.0001554	0.0003108	0.0001554	0.0001554	0.463403	0.189277	0.0104118
A2F0G	3.25078e-08	0.00125343	0.0001554	0.0003108	0.0001554	0.0001554	0.151981	0.0018648	0.0029526	0.53582	0.335664	0.328205
A3F0G	3.90093e-07	7.60579e-06	0.0001554	0.0037296	0.0001554	0.0001554	0.0003108	0.0001554	0.004662	0.120591	0.0938617	1
A4F0G	0.0523172	0.000422121	0.0001554	0.955089	0.0281274	0.878477	0.0003108	0.160528	0.0003108	0.0540793	1	0.0829837
A2FG	3.25078e-08	7.60579e-06	0.0001554	0.0003108	0.0001554	0.0001554	0.00932401	0.0001554	0.0001554	0.0938617	0.120591	0.382284
A3FG	3.25078e-08	2.53526e-07	0.0001554	0.0003108	0.0001554	0.0001554	0.0003108	0.0001554	0.0001554	0.0289044	0.151981	0.0029526
A4FG	0.00597291	3.44796e-05	0.0001554	0.0205128	0.505361	0.0001554	0.0021756	0.0001554	0.00699301	0.0400932	0.0540793	0.0001554
A2S	0.000494963	0.411266	0.0001554	0.866511	0.0001554	0.0001554	0.000621601	0.0829837	0.00699301	0.0012432	0.0003108	0.0001554
A3S	4.26827e-05	0.00537882	0.0001554	0.231857	0.0003108	0.0001554	0.0003108	0.0003108	0.95913	0.0021756	0.0003108	0.0104118
A4S	3.33205e-05	0.002696	0.0001554	0.0938617	0.0018648	0.0001554	0.0003108	0.0001554	0.720901	0.0540793	0.0003108	0.0003108
A2F0S	0.221681	0.877011	0.278632	0.231857	0.278632	0.00699301	0.0938617	0.798446	0.160528	0.0400932	0.0037296	0.104895
A3F0S	0.401482	0.120928	0.0104118	0.778866	0.441803	0.720901	0.013986	0.878477	0.104895	0.189277	0.955089	0.278632
A4F0S	0.0788475	0.00741184	0.0001554	0.778866	0.130381	0.95913	0.0003108	0.645377	0.00699301	0.151981	0.866511	0.130381
A2FS	1.50511e-05	0.186855	0.0001554	0.0938617	0.0003108	0.0001554	0.0003108	0.0029526	0.00699301	0.0540793	0.0003108	0.0001554
A3FS	6.82338e-05	0.132475	0.0001554	0.335664	0.0003108	0.0001554	0.0003108	0.0001554	0.004662	0.0037296	0.0003108	0.0001554
A4FS	0.000130876	0.0428695	0.0001554	0.151981	0.0104118	0.0001554	0.0003108	0.0001554	0.130381	0.0540793	0.0003108	0.000621601
A2L	6.50155e-08	0.00152927	0.0001554	0.000621601	0.0001554	0.0001554	0.0003108	0.0010878	0.328205	0.0003108	0.0003108	0.0001554
A3L	3.25078e-08	1.01411e-06	0.0001554	0.0003108	0.0001554	0.0001554	0.0003108	0.0001554	0.000621601	0.0021756	0.0003108	0.0281274
A4L	1.50511e-05	2.53526e-07	0.0001554	0.0289044	0.0029526	0.0001554	0.0003108	0.0001554	0.0001554	0.0540793	0.0003108	0.0003108
A2F0L	0.015015	0.842261	0.0829837	0.0289044	0.0010878	0.720901	0.463403	0.194872	0.130381	1	0.0400932	0.0029526
A3F0L	0.114824	0.0537795	0.0104118	0.694328	0.194872	0.645377	0.00590521	0.798446	0.0829837	0.189277	0.694328	0.328205
A4F0L	0.0788475	0.000117383	0.0001554	0.778866	0.104895	1	0.0003108	0.0498834	0.0003108	0.231857	0.866511	0.130381
A2FL	3.25078e-08	1.77468e-06	0.0001554	0.0003108	0.0001554	0.0001554	0.0003108	0.0001554	0.0010878	0.0021756	0.0003108	0.0001554
A3FL	3.25078e-08	2.53526e-07	0.0001554	0.0003108	0.0001554	0.0001554	0.0003108	0.0001554	0.0001554	0.0037296	0.0003108	0.0001554
A4FL	8.53004e-05	2.53526e-07	0.0001554	0.0938617	0.0104118	0.0001554	0.0003108	0.0001554	0.0001554	0.0938617	0.0003108	0.0010878
A2E	0.34575	0.00632548	0.014763	0.00590521	0.798446	0.0281274	0.694328	0.014763	0.0001554	0.0721057	0.0003108	0.0001554
A3E	0.249347	0.911983	0.130381	0.0003108	0.0649573	0.0029526	0.000621601	0.645377	0.0010878	0.00590521	0.0003108	0.000621601
A4E	0.0569529	2.53526e-07	0.0001554	0.335664	0.0029526	0.194872	0.0003108	0.0001554	0.0001554	0.335664	0.231857	0.014763
A2F0E	0.00675216	0.982362	0.0281274	0.231857	0.014763	0.0281274	0.0721057	0.160528	0.798446	0.00932401	0.0540793	0.234499
A3F0E	0.771901	0.219277	0.328205	0.0721057	0.441803	0.278632	0.013986	0.645377	0.234499	0.280963	0.866511	0.328205
A4F0E	0.132247	2.53526e-07	0.0001554	0.955089	0.878477	0.278632	0.0003108	0.0001554	0.0001554	0.396892	0.612587	0.645377
A2FE	3.90093e-07	0.00185708	0.0001554	0.0003108	0.0001554	0.0018648	0.0721057	0.0649573	0.0001554	0.612587	0.0003108	0.0001554
A3FE	0.172848	0.947127	0.014763	0.0003108	0.0281274	0.0001554	0.00590521	0.505361	0.0001554	0.013986	0.0003108	0.0001554
A4FE	0.0401895	2.53526e-07	0.0001554	0.335664	0.0029526	0.382284	0.0003108	0.0001554	0.0001554	0.189277	0.151981	0.0206682
A2GS	0.382357	0.132475	0.382284	0.0003108	0.0003108	0.0001554	0.0037296	0.004662	0.0001554	0.0003108	0.0003108	0.0001554
A3GS	0.0276628	0.437239	0.0003108	0.0021756	0.004662	0.0003108	0.0003108	0.505361	0.0829837	0.0003108	0.0003108	0.0281274
A4GS	6.82338e-05	0.0537795	0.0001554	0.231857	0.0010878	0.0001554	0.0003108	0.0010878	0.160528	0.00932401	0.0003108	0.0010878
A2F0GS	0.0166997	0.120928	0.0003108	0.0003108	0.104895	0.505361	0.694328	0.194872	0.004662	0.120591	0.0021756	0.0649573
A3F0GS	0.421149	0.947127	0.441803	0.120591	0.441803	0.328205	0.53582	0.278632	0.505361	0.280963	0.866511	0.278632
A4F0GS	0.669685	0.202611	0.104895	1	0.441803	0.645377	0.151981	0.278632	0.645377	0.612587	0.694328	0.573737
A2FGS	0.0569529	0.338829	0.234499	0.0938617	0.004662	0.0001554	0.00590521	0.194872	0.0001554	0.000621601	0.0003108	0.0001554
A3FGS	0.0185385	0.520318	0.0001554	0.0021756	0.0018648	0.0001554	0.0003108	0.0498834	0.0001554	0.0003108	0.0003108	0.0001554
A4FGS	0.000196184	0.110156	0.0001554	0.53582	0.0010878	0.0001554	0.0003108	0.0018648	0.0379176	0.013986	0.0003108	0.0018648
A2GL	8.38701e-06	0.219277	0.0001554	0.0721057	0.0001554	0.0001554	0.0003108	0.130381	0.130381	0.0003108	0.0003108	0.0001554
A3GL	1.30031e-07	4.817e-06	0.0001554	0.0012432	0.0001554	0.0001554	0.0003108	0.0001554	0.0029526	0.000621601	0.0003108	0.0649573
A4GL	4.26827e-05	2.53526e-07	0.0001554	0.120591	0.0018648	0.0001554	0.0003108	0.0001554	0.0001554	0.0205128	0.0003108	0.0018648
A2F0GL	1.12802e-05	0.706805	0.0001554	0.0021756	0.0001554	0.0206682	0.694328	0.573737	0.0498834	0.955089	0.0540793	0.004662
A3F0GL	0.311371	0.579728	0.0498834	0.955089	0.441803	0.878477	0.120591	0.278632	0.328205	0.231857	0.955089	0.194872
A4F0GL	0.14166	4.7663e-05	0.0001554	1	0.328205	0.95913	0.0003108	0.0206682	0.0003108	0.231857	0.694328	0.505361
A2FGL	3.25078e-08	0.000665253	0.0001554	0.0003108	0.0001554	0.0001554	0.0003108	0.0001554	0.278632	0.0003108	0.0003108	0.0001554
A3FGL	2.27554e-07	2.53526e-07	0.0001554	0.0021756	0.0001554	0.0001554	0.0003108	0.0001554	0.0001554	0.0003108	0.0003108	0.0001554
A4FGL	5.41254e-05	2.53526e-07	0.0001554	0.151981	0.0018648	0.0001554	0.0003108	0.0001554	0.0001554	0.0205128	0.0003108	0.0018648
A2GE	0.0569529	1.14087e-05	0.0001554	0.0003108	0.130381	0.0379176	0.013986	0.0001554	0.0001554	0.0021756	0.0003108	0.0001554
A3GE	0.00597291	5.07053e-07	0.0001554	0.0003108	0.0001554	0.130381	0.000621601	0.0001554	0.0001554	0.0003108	0.0003108	0.00699301
A4GE	0.00010604	2.53526e-07	0.0001554	0.0021756	0.0001554	0.194872	0.0003108	0.0001554	0.0001554	0.463403	0.335664	0.0829837
A2F0GE	0.0991873	0.464084	0.328205	0.778866	0.0281274	0.160528	0.280963	0.0649573	0.382284	0.00590521	0.0721057	0.278632
A3F0GE	0.025094	0.642009	0.000621601	0.00932401	0.505361	0.0498834	0.53582	0.328205	0.645377	0.396892	0.396892	0.278632
A4F0GE	0.106788	2.53526e-07	0.0001554	0.335664	0.0649573	0.573737	0.0003108	0.0001554	0.0001554	0.013986	0.280963	0.130381
A2FGE	3.90093e-07	1.77468e-06	0.0001554	0.0003108	0.0001554	0.0018648	0.0012432	0.0003108	0.0001554	0.013986	0.0003108	0.0001554
A3FGE	0.0672016	3.04232e-06	0.0001554	0.0003108	0.00699301	0.0001554	0.0037296	0.0001554	0.0001554	0.0003108	0.0003108	0.0001554
A4FGE	0.000130876	2.53526e-07	0.0001554	0.000621601	0.0018648	0.160528	0.0003108	0.0001554	0.0001554	0.694328	0.189277	0.328205
A2HeqN	3.25078e-08	5.07053e-07	0.0001554	0.0003108	0.0001554	0.0001554	0.000621601	0.0001554	0.0001554	0.0205128	1	0.0104118
A3HeqN	2.17802e-06	0.000827003	0.0001554	0.0003108	0.0104118	0.0001554	0.0003108	0.0001554	0.328205	0.778866	0.000621601	0.000621601
A4HeqN	0.00857178	1.14087e-05	0.0001554	0.955089	0.382284	0.0001554	0.0003108	0.0001554	0.00699301	0.955089	0.0021756	0.000621601
A2HltN	3.25078e-08	1.14087e-05	0.0001554	0.0003108	0.0001554	0.0001554	0.00932401	0.0003108	0.0001554	0.866511	0.231857	0.00699301
A3HltN	3.25078e-08	2.53526e-07	0.0001554	0.0003108	0.0001554	0.0001554	0.0003108	0.0001554	0.0001554	0.694328	0.013986	0.004662
A4HltN	0.00962708	1.01411e-06	0.0001554	0.694328	0.645377	0.0001554	0.0003108	0.000621601	0.0001554	0.955089	0.0205128	0.0104118

## Sheet: S8-LC-MSMS list
Supplemental Table S8: Selected m/z values for LC-MS/MS experiment for structural elucidation. Parent masses of released and AA-labeled N-glycans were selected for targeted MS/MS analysis using a nano-RP-LC-ESI-ion trap-MS(/MS) system consisting of an Ultimate 3000 RSLCnano system (Thermo Scientific, Sunnyvale, CA) coupled to a CaptiveSpray nanoBooster (Bruker Daltonics). H = hexose; N = N-acetyl…
PaTu-S	[M-H]-	[M+H]+	[M+2H]2+	[M+3H]3+	[M+4H]4+
H3N5F1-AA	1785.67	1787.68	894.346	596.566	n.a
H4N5F2-AA	2093.78	2095.79	1048.4	699.297	n.a
H3N6F2-AA	2134.81	2136.82	1068.91	712.945	n.a
H4N5F3-AA	2239.84	2241.85	1121.43	747.956	n.a
H3N6F3-AA	2280.86	2282.88	1141.94	761.631	n.a
H5N6F3-AA	2604.97	2606.99	1304	869.666	n.a
PatTu-T
H10N2-AA	2164.74	2166.76	1083.88	722.924	n.a
H5N4S1F1-AA	2197.79	2199.81	1100.41	733.94	n.a
H5N4S1F2-AA	2343.85	2345.86	1173.44	782.626	n.a
hTERT-HPNE
H6N3-AA	1719.61	1721.63	861.317	574.547	431.162
H7N6S1F1-AA	2928.06	2930.07	1465.54	977.361	733.273
H7N6S2F1-AA	3219.15	3221.17	1611.09	1074.39	806.047
H8N7S3F1-AA	3821.35	3823.36	1912.18	1275.13	956.596
H9N8S3F1-AA	4186.48	4188.49	2094.75	1396.84	1047.88
